# Supplementary material for: Global phylogenetic analysis of Escherichia coli and plasmids carrying the mcr-1 gene indicates bacterial diversity but plasmid restriction
Source: Sci Rep. 2017 Nov 10;7:15364. doi: 10.1038/s41598-017-15539-7 (PMC5681592; doi:10.1038/s41598-017-15539-7)
Supplement: Supplementary file 2 — Supplementary Tables [file 41598_2017_15539_MOESM2_ESM.xlsx]

## Sheet: Suppl Table 1
Isolate	species	ST	adk	fumC	gyrB	icd	mdh	purA	recA	Clonal Complex	plasmid mcr1	Plasmid ST	BAPS cluster	isapl1	Continent	Country	Source	Origin	Anatomical site	Status	Isolation year	Type	Database*	Accesion number	WGS analysis	plasmid sequence analysis	Original reference
213	E. coli	2079	6	4	4	18	11	7	7		not found		1	na	Europe	Netherlands	animal	chicken meat	food	healthy	2009	raw reads	ENA	PRJEB12288	yes	no	Kluytmans–van den Bergh et al. Presence of mcr-1-positive Enterobacteriaceae in retail chicken meat but not in humans in the Netherlands since 2009. EuroS 2016.
29957	E. coli	167	10	11	4	8	8	13	2	CC10	IncHI2			na	Europe	France or Germany	animal	Cow	fecal samples collected from cattle with suspected enteric infection or milk-aliquots collected from cattle with suspected mastitis	diseased	2007						Brennan et al. Multidrug-Resistant Escherichia coli in Bovine Animals, Europe. EID 2016.
112065	E. coli	1	4	2	2	4	4	4	4		IncHI2			yes	Europe	Germany	animal	pig	intestinal tissue	unknown	2011						Falgenhauer et al. Colistin resistance gene mcr-1 in extended-spectrum b-lactamase-producing and carbapenemaseproducing Gram-negative bacteria in Germany. LID 2016
210205630	E. coli	3234	6	19	270	26	11	8	7		IncI2		1	no	North-America	USA	animal	pig		unknown	na	pre-assembled	NCBI	SAMN05177221	yes	yes	Meinersmann et al. Colistin Resistance mcr-1-Gene-Bearing Escherichia coli Strain from the United States. GA 2016.
210221272	E. coli	132	35	50	22	49	37	41	39		IncI2		2	no	North-America	USA	animal	pig	caecal	healthy	2016	pre-assembled	NCBI	CP016405/CP016404	yes	yes	Meinersmann RJ, Ladely SR, Plumblee JR, Cook KL, Thacker E. Prevalence of mcr-1 in US Food-Animal Cecal Contents. Antimicrob. Agents Chemother. [Internet]. (2016). Available from: http://aac.asm.org/content/early/2016/11/08/AAC.02244-16.abstract.
014042624	E. coli	2063	6	19	259	26	11	8	7		IncX4		1	no	Europe	Denmark	animal	chicken meat	food	healthy	2014	raw reads	ENA	ERR1399398	yes	yes	Hasman et al. Detection of mcr-1 encoding plasmid-mediated colistin-resistant Escherichia coli isolates from human bloodstream infection and imported chicken meat, Denmark 2015. EuroS 2015
0412016126	E. coli	359	43	41	15	90	11	8	6		IncX4		1	no	Europe	Denmark	animal	chicken meat	food	healthy	2012	raw reads	ENA	ERR1399395	yes	yes	Hasman et al. Detection of mcr-1 encoding plasmid-mediated colistin-resistant Escherichia coli isolates from human bloodstream infection and imported chicken meat, Denmark 2015. EuroS 2015
0412044854	E. coli	48	6	11	4	8	8	8	2	CC10	IncX4		2	no	Europe	Denmark	animal	chicken meat	food	healthy	2012	raw reads	ENA	ERR1399396	yes	yes	Hasman et al. Detection of mcr-1 encoding plasmid-mediated colistin-resistant Escherichia coli isolates from human bloodstream infection and imported chicken meat, Denmark 2015. EuroS 2015
0412049521	E. coli	131	53	40	47	13	36	28	29	ST131	not found		4	na	Europe	Denmark	animal	chicken meat	food	healthy	2012	raw reads	ENA	ERR1399397	yes	no	Hasman et al. Detection of mcr-1 encoding plasmid-mediated colistin-resistant Escherichia coli isolates from human bloodstream infection and imported chicken meat, Denmark 2015. EuroS 2015
0413040864	E. coli	1112	10	11	5	10	8	1	2		IncX4		2	no	Europe	Denmark	animal	chicken meat	food	healthy	2013	raw reads	ENA	ERR1399394	yes	yes	Hasman et al. Detection of mcr-1 encoding plasmid-mediated colistin-resistant Escherichia coli isolates from human bloodstream infection and imported chicken meat, Denmark 2015. EuroS 2015
100R-Ec	E. coli	10	10	11	4	8	8	8	2	CC10	IncHI2			yes	Europe	Italy	human	healthy traveller	feces	healthy	2015						Bernasconi et al. Travelers can import colistin-resistant enterobacteriaceae including those possessing the plasmid-mediated mcr-1 gene. AAC 2016
117R	E. coli	648	92	4	87	96	70	58	2		na			na	Africa	Algeria	human	healthy traveler		healthy	2013						Leangapichart et al. Acquisition of mcr-1 plasmid-mediated colistin resistance in Escherichia coli and Klebsiella pneumoniae during Hajj 2013 and 2014. AAC 2016.
134R	E. coli	602	6	19	33	26	11	8	6		na			na	Africa	Morocco	human	healthy traveler		healthy	2014						Leangapichart et al. Acquisition of mcr-1 plasmid-mediated colistin resistance in Escherichia coli and Klebsiella pneumoniae during Hajj 2013 and 2014. AAC 2016.
1401R17698	Salmonella	na									IncI2			na	Europe	Denmark	human	patient		diseased	2014						Torpdahl M, Hasman H, Litrup E, Skov RL, Nielsen EM, Hammerum AM. Detection of mcr-1-encoding plasmid-mediated colistin-resistant Salmonella isolates from human infection in Denmark. Int. J. Antimicrob. Agents [Internet]. Available from: http://www.sciencedirect.com/science/article/pii/S092485791730002X.
1411H3035	Salmonella	na									IncX4			na	Europe	Denmark	human	patient		diseased	2014						Torpdahl M, Hasman H, Litrup E, Skov RL, Nielsen EM, Hammerum AM. Detection of mcr-1-encoding plasmid-mediated colistin-resistant Salmonella isolates from human infection in Denmark. Int. J. Antimicrob. Agents [Internet]. Available from: http://www.sciencedirect.com/science/article/pii/S092485791730002X.
143R	E. coli	1300	12	136	199	30	24	2	17		na			na	Africa	Morocco	human	healthy traveler		healthy	2014						Leangapichart et al. Acquisition of mcr-1 plasmid-mediated colistin resistance in Escherichia coli and Klebsiella pneumoniae during Hajj 2013 and 2014. AAC 2016.
14M009386	E. coli	117	20	45	41	43	5	32	2		not found		5	na	Europe	Netherlands	animal	chicken meat	food	healthy	2014	raw reads	ENA	PRJEB12288	yes	no	Kluytmans–van den Bergh et al. Presence of mcr-1-positive Enterobacteriaceae in retail chicken meat but not in humans in the Netherlands since 2009. EuroS 2016.
14M009387	E. coli	117	20	45	41	43	5	32	2		not found		5	na	Europe	Netherlands	animal	chicken meat	food	healthy	2014	raw reads	ENA	PRJEB12288	yes	no	Kluytmans–van den Bergh et al. Presence of mcr-1-positive Enterobacteriaceae in retail chicken meat but not in humans in the Netherlands since 2009. EuroS 2016.
1501H11274	Salmonella	na									IncX4			na	Europe	Denmark	human	patient		diseased	2015						Torpdahl M, Hasman H, Litrup E, Skov RL, Nielsen EM, Hammerum AM. Detection of mcr-1-encoding plasmid-mediated colistin-resistant Salmonella isolates from human infection in Denmark. Int. J. Antimicrob. Agents [Internet]. Available from: http://www.sciencedirect.com/science/article/pii/S092485791730002X.
1501H11276	Salmonella	na									IncX4			na	Europe	Denmark	human	patient		diseased	2015						Torpdahl M, Hasman H, Litrup E, Skov RL, Nielsen EM, Hammerum AM. Detection of mcr-1-encoding plasmid-mediated colistin-resistant Salmonella isolates from human infection in Denmark. Int. J. Antimicrob. Agents [Internet]. Available from: http://www.sciencedirect.com/science/article/pii/S092485791730002X.
15451-2	E. coli	3176	85	88	78	29	59	58	73		IncF			na	Asia	China	human	patient	feces (diarrhea)	diseased	2015						Gu DX, Huang YL, Ma JH, Zhou HW, Fang Y, Cai JC, Hu YY, Zhang R: Detection of Colistin Resistance Gene mcr-1 in Hypervirulent Klebsiella pneumoniae and Escherichia coli Isolates from an Infant with Diarrhea in China. Antimicrobial agents and chemotherapy 2016, 60(8):5099-5100.
1R	E. coli	453	99	6	33	33	24	8	7		na			na	Africa	Algeria	human	healthy traveler		healthy	2013						Leangapichart et al. Acquisition of mcr-1 plasmid-mediated colistin resistance in Escherichia coli and Klebsiella pneumoniae during Hajj 2013 and 2014. AAC 2016.
1R4	E. coli	155	6	4	14	16	24	8	14		na			na	Africa	Algeria	human	healthy traveler		healthy	2014						Leangapichart et al. Acquisition of mcr-1 plasmid-mediated colistin resistance in Escherichia coli and Klebsiella pneumoniae during Hajj 2013 and 2014. AAC 2016.
2012CEB2196SAL	Salmonella	na	na	na	na	na	na	na	na		IncX4	na		no	Europe	France	animal	chicken breast	food	healthy	2012	pre-assembled	NCBI	LKJJ00000000	no	yes	Webb HE, Granier SA, Marault M, Millemann Y, den Bakker HC, Nightingale KK, Bugarel M, Ison SA, Scott HM, Loneragan GH: Dissemination of the mcr-1 colistin resistance gene. The Lancet Infectious diseases 2016, 16(2):144-145.
2012CEB4337SAL	Salmonella	na	na	na	na	na	na	na	na		IncX4	na		no	Europe	France	animal	pie	food	healthy	2012	pre-assembled	NCBI	LKJK00000000	no	yes	Webb HE, Granier SA, Marault M, Millemann Y, den Bakker HC, Nightingale KK, Bugarel M, Ison SA, Scott HM, Loneragan GH: Dissemination of the mcr-1 colistin resistance gene. The Lancet Infectious diseases 2016, 16(2):144-145.
2013LSAL02374	Salmonella	na	na	na	na	na	na	na	na		IncP	na		na	Europe	France	animal	sausage	food	healthy	2013	pre-assembled	NCBI	LNCZ00000000	no	no	Webb HE, Granier SA, Marault M, Millemann Y, den Bakker HC, Nightingale KK, Bugarel M, Ison SA, Scott HM, Loneragan GH: Dissemination of the mcr-1 colistin resistance gene. The Lancet Infectious diseases 2016, 16(2):144-145.
2013LSAL04524	Salmonella	na	na	na	na	na	na	na	na		IncP	na		na	Europe	France	animal	boot swab from chicken farm	environment	environment	2013	pre-assembled	NCBI	LKJD00000000	no	no	Webb HE, Granier SA, Marault M, Millemann Y, den Bakker HC, Nightingale KK, Bugarel M, Ison SA, Scott HM, Loneragan GH: Dissemination of the mcr-1 colistin resistance gene. The Lancet Infectious diseases 2016, 16(2):144-145.
2SK1	E. coli	4683	9	65	5	18	11	8	326		na			na	Europe	Switzerland	environment	vegetables imported from Vietnam		environment	2014						Zurfuh et al. Occurrence of the Plasmid-Borne mcr-1 Colistin Resistance Gene in Extended-Spectrum-β-Lactamase-Producing Enterobacteriaceae in River Water and Imported Vegetable Samples in Switzerland. AAC 2016
2T1	E. coli	1011	6	4	159	44	112	1	17		na	na		na	Europe	Netherlands	human	human	feces	healthy	2011						von Wintersdorff CJ, Wolffs PF, van Niekerk JM, Beuken E, van Alphen LB, Stobberingh EE, Oude Lashof AM, Hoebe CJ, Savelkoul PH, Penders J: Detection of the plasmid-mediated colistin-resistance gene mcr-1 in faecal metagenomes of Dutch travellers. The Journal of antimicrobial chemotherapy 2016.
44B	E. coli	93	6	11	4	10	7	8	6		na			na	Africa	Algeria	human	healthy traveler		healthy	2013						Leangapichart et al. Acquisition of mcr-1 plasmid-mediated colistin resistance in Escherichia coli and Klebsiella pneumoniae during Hajj 2013 and 2014. AAC 2016.
6R	E. coli	648	92	4	87	96	70	58	2		na			na	Africa	Algeria	human	healthy traveler		healthy	2013						Leangapichart et al. Acquisition of mcr-1 plasmid-mediated colistin resistance in Escherichia coli and Klebsiella pneumoniae during Hajj 2013 and 2014. AAC 2016.
6T0	E. coli	744	10	11	135	8	8	8	2	CC10	na	na		na	Europe	Netherlands	human	human	feces	healthy	2012						von Wintersdorff CJ, Wolffs PF, van Niekerk JM, Beuken E, van Alphen LB, Stobberingh EE, Oude Lashof AM, Hoebe CJ, Savelkoul PH, Penders J: Detection of the plasmid-mediated colistin-resistance gene mcr-1 in faecal metagenomes of Dutch travellers. The Journal of antimicrobial chemotherapy 2016.
6T1	E. coli	80	13	24	19	14	23	1	10		na	na		na	Europe	Netherlands	human	human	feces	healthy	2012						von Wintersdorff CJ, Wolffs PF, van Niekerk JM, Beuken E, van Alphen LB, Stobberingh EE, Oude Lashof AM, Hoebe CJ, Savelkoul PH, Penders J: Detection of the plasmid-mediated colistin-resistance gene mcr-1 in faecal metagenomes of Dutch travellers. The Journal of antimicrobial chemotherapy 2016.
85R	E. coli	656	10	7	4	8	8	8	2	CC10	na			na	Africa	Algeria	human	healthy traveler		healthy	2013						Leangapichart et al. Acquisition of mcr-1 plasmid-mediated colistin resistance in Escherichia coli and Klebsiella pneumoniae during Hajj 2013 and 2014. AAC 2016.
95R	E. coli	10	10	11	4	8	8	8	2	CC10	na			na	Africa	Algeria	human	healthy traveler		healthy	2013						Leangapichart et al. Acquisition of mcr-1 plasmid-mediated colistin resistance in Escherichia coli and Klebsiella pneumoniae during Hajj 2013 and 2014. AAC 2016.
96R	E. coli	10	10	11	4	8	8	8	2	CC10	na			na	Africa	Algeria	human	healthy traveler		healthy	2013						Leangapichart et al. Acquisition of mcr-1 plasmid-mediated colistin resistance in Escherichia coli and Klebsiella pneumoniae during Hajj 2013 and 2014. AAC 2016.
A03-003	E. coli	1141	10	11	183	8	8	8	2	CC10	na			na	Asia	South-Korea	animal	Healthy chicken		healthy	2015						Lim et al. First Detection of the mcr-1 Gene in Escherichia coli Isolated from Livestock between 2013 and 2015 in South Korea. AAC 2016.
A03-007	E. coli	156	6	29	32	16	11	8	44		na			na	Asia	South-Korea	animal	Healthy chicken		healthy	2014						Lim et al. First Detection of the mcr-1 Gene in Escherichia coli Isolated from Livestock between 2013 and 2015 in South Korea. AAC 2016.
A03-008	E. coli	101	43	41	15	18	11	7	6		na			na	Asia	South-Korea	animal	Healthy chicken		healthy	2014						Lim et al. First Detection of the mcr-1 Gene in Escherichia coli Isolated from Livestock between 2013 and 2015 in South Korea. AAC 2016.
A03-010	E. coli	162	9	65	5	1	9	13	6		na			na	Asia	South-Korea	animal	Healthy chicken		healthy	2015						Lim et al. First Detection of the mcr-1 Gene in Escherichia coli Isolated from Livestock between 2013 and 2015 in South Korea. AAC 2016.
A03-017	E. coli	226	10	27	5	8	8	7	2		na			na	Asia	South-Korea	animal	Healthy chicken		healthy	2014						Lim et al. First Detection of the mcr-1 Gene in Escherichia coli Isolated from Livestock between 2013 and 2015 in South Korea. AAC 2016.
A31-12	E. coli	1011	6	4	159	44	112	1	17		IncI2			yes	Asia	China	animal	Chick	rectal swab	diseased	2012	pre-assembled	NCBI	KX034083		yes	Sun J, Li XP, Yang RS, Fang LX, Huo W, Li SM, Jiang P, Liao XP, Liu YH: Complete Nucleotide Sequence of an IncI2 Plasmid Coharboring blaCTX-M-55 and mcr-1. Antimicrobial agents and chemotherapy 2016, 60(8):5014-5017.
ABC149	E. coli	131	53	40	47	13	36	28	29	ST131	IncI2			yes	Africa	UAE	human	patient	Blood	diseased	2013	pre-assembled	NCBI	KX013538		yes	Sonnevend et al. Plasmid-mediated colistin resistance in Escherichia coli from the Arabian Peninsula. IJID 2016.
Af23	E. coli	10	10	11	4	8	8	8	2	CC10	IncI2			yes	Africa	South Africa	human	patient	Blood	diseased	2014	pre-assembled	NCBI	KX032519		yes	Poirel et al. Genetic features of MCR-1-producing colistin-resistant Escherichia coli isolates, South Africa. AAC 2016
Af24	E. coli	1007	6	191	4	88	7	7	7		IncI2			yes	Africa	South Africa	human	patient	Pus	diseased	2014						Poirel et al. Genetic features of MCR-1-producing colistin-resistant Escherichia coli isolates, South Africa. AAC 2016
Af31	E. coli	624	92	4	87	96	70	58	91		IncHI2			yes	Africa	South Africa	human	patient	Urine	diseased	2014						Poirel et al. Genetic features of MCR-1-producing colistin-resistant Escherichia coli isolates, South Africa. AAC 2016
Af40	E. coli	57	6	31	5	28	1	1	2		IncI2			yes	Africa	South Africa	human	patient	Wound	diseased	2015						Poirel et al. Genetic features of MCR-1-producing colistin-resistant Escherichia coli isolates, South Africa. AAC 2016
Af45	E. coli	101	43	41	15	18	11	7	6		IncI2			yes	Africa	South Africa	human	patient	Urine	diseased	2015						Poirel et al. Genetic features of MCR-1-producing colistin-resistant Escherichia coli isolates, South Africa. AAC 2016
Af48	E. coli	624	92	4	87	96	70	58	91		IncX4			no	Africa	South Africa	human	patient	Urine	diseased	2015	pre-assembled	NCBI	KX032520		yes	Poirel et al. Genetic features of MCR-1-producing colistin-resistant Escherichia coli isolates, South Africa. AAC 2016
Af49	E. coli	226	10	27	5	8	8	7	2		NA			yes	Africa	South Africa	human	patient	Urine	diseased	2015						Poirel et al. Genetic features of MCR-1-producing colistin-resistant Escherichia coli isolates, South Africa. AAC 2016
BA76	E. coli	648	92	4	87	96	70	58	2		IncI2			no	Africa	Bahrain	human	patient	Tissue swab from sacral bed sore	diseased	2015	pre-assembled	NCBI	KX013540		yes	Sonnevend et al. Plasmid-mediated colistin resistance in Escherichia coli from the Arabian Peninsula. IJID 2016.
BA77	E. coli	224	6	4	33	16	11	8	6		IncI2			no	Africa	Bahrain	human	patient	Urine	diseased	2015	pre-assembled	NCBI	KX013539		yes	Sonnevend et al. Plasmid-mediated colistin resistance in Escherichia coli from the Arabian Peninsula. IJID 2016.
BB1290	E. coli	19	15	16	10	15	18	12	11		IncI2			no	South-America	Venezuela	human	human	feces	diseased	2015	raw reads	NCBI	SRR3745274	no	no	Delgado-Blas JF, Ovejero CM, Abadia-Patino L, Gonzalez-Zorn B: Coexistence of mcr-1 and blaNDM-1 in Escherichia coli from Venezuela. Antimicrobial agents and chemotherapy 2016, 60(10):6356-6358.
BB1291	E. coli	452	76	43	19	37	30	1	25		IncI2		3	no	South-America	Venezuela	animal	pig	feces	unknown	2015	raw reads	NCBI	SRR3745275	yes	yes	Delgado-Blas JF, Ovejero CM, Abadia-Patino L, Gonzalez-Zorn B: Coexistence of mcr-1 and blaNDM-1 in Escherichia coli from Venezuela. Antimicrobial agents and chemotherapy 2016, 60(10):6356-6358.
BColombia	E. coli	515	57	11	1	109	7	8	2		na			na	North-America	Canada	human	patient	blood	diseased	2010						Walkty A, Karlowsky JA, Adam HJ, et al. Frequency of MCR-1-mediated colistin resistance among Escherichia coli clinical isolates obtained from patients in Canadian hospitals (CANWARD 2008-2015). C. Open [Internet]. 4(4), E641–E645 (2016). Available from: http://cmajopen.ca/content/4/4/E641.abstract.
BJ10	E. coli	156	6	29	32	16	11	8	44		chromosome		1	no	Asia	China	human	patient	ascites	diseased	2015	pre-assembled	NCBI	LWQZ00000000	yes	chromosome	Yu et al. Detection of mcr-1 colistin resistance gene in carbapenem-resistant Enterobacteriaceae (CRE) from different hospitals in China. AAC 2016
BJ13	E. coli	457	101	88	97	108	26	79	2		IncI2			yes	Asia	China	human	patient	bile	diseased	2015						Yu et al. Detection of mcr-1 colistin resistance gene in carbapenem-resistant Enterobacteriaceae (CRE) from different hospitals in China. AAC 2016
C1624	E. coli	428	96	40	13	100	23	28	66		na			na	Europe	Switzerland	human	patient	UTI	diseased	2016						Liassine et al. Very low prevalence of MCR-1/MCR-2 plasmid-mediated colistin resistance in urinary tract Enterobacteriaceae in Switzerland. IJID 2016.
CBT0637	E. coli	101	43	41	15	18	11	7	6		IncI2		1	yes	Asia	Thailand, Vietnam, Cambodia, Laos	human	healthy traveller	feces	healthy	2013	raw reads	ENA	SAME104030441	yes	yes	Arcilla et al. Dissemination of the mcr-1 colistin resistance gene. Lancet Infect Dis 2016;
CBT1023	E. coli	744	10	11	135	8	8	8	2	CC10	IncHI2		2	no	Africa	Tunesia	human	healthy traveller	feces	healthy	2013	raw reads	ENA	SAME104030442	yes	yes	Arcilla et al. Dissemination of the mcr-1 colistin resistance gene. Lancet Infect Dis 2016;
CBT1437	E. coli	46	8	7	1	8	8	8	6		IncI2-IncX4		2	no	South-America	Peru, Bolvia, Colombia	human	healthy traveller	feces	healthy	2013	raw reads	ENA	SAME104030443	yes	yes	Arcilla et al. Dissemination of the mcr-1 colistin resistance gene. Lancet Infect Dis 2016;
CBT1454	E. coli	641	9	6	33	131	24	8	7		IncX4		1	no	Asia	China	human	healthy traveller	feces	healthy	2013	raw reads	ENA	SAME104030444	yes	yes	Arcilla et al. Dissemination of the mcr-1 colistin resistance gene. Lancet Infect Dis 2016;
CBT1531	E. coli	744	10	11	135	8	8	8	2	CC10	IncI2		2	no	Asia	China	human	healthy traveller	feces	healthy	2013	raw reads	ENA	SAME104030445	yes	yes	Arcilla et al. Dissemination of the mcr-1 colistin resistance gene. Lancet Infect Dis 2016;
CBT2231	E. coli	744	10	11	135	8	8	8	2	CC10	not found		2	yes	South-America	Peru, Bolivia	human	healthy traveller	feces	healthy	2013	raw reads	ENA	SAME104030446	yes	no	Arcilla et al. Dissemination of the mcr-1 colistin resistance gene. Lancet Infect Dis 2016;
CDA6	E. coli	167	10	11	4	8	8	13	2	CC10	IncX4			yes	Asia	China	human	patient	UTI	diseased	2015						Yu et al. Detection of mcr-1 colistin resistance gene in carbapenem-resistant Enterobacteriaceae (CRE) from different hospitals in China. AAC 2016
CG05C.C1	E. coli	155	6	4	14	16	24	8	14		not found		1	yes	Asia	Vietnam	animal	Chicken	boot swab	environment	2012-2013	raw reads	ENA	PRJEB14873	yes	no	Nguyen T.V. et al., Zoonotic transmission of the mcr-1 colistin resistance gene from non-intensive poultry farms in Vietnam, EID 2017 (in press)
CG05C.C2	E. coli	155	6	4	14	16	24	8	14		not found		1	yes	Asia	Vietnam	animal	Chicken	boot swab	environment	2012-2013	raw reads	ENA	PRJEB14873	yes	no	Nguyen T.V. et al., Zoonotic transmission of the mcr-1 colistin resistance gene from non-intensive poultry farms in Vietnam, EID 2017 (in press)
CG10C.C1	E. coli	156	6	29	32	16	11	8	44		IncHI2		1	yes	Asia	Vietnam	animal	Chicken	boot swab	environment	2012-2013	raw reads	ENA	PRJEB14873	yes	yes	Nguyen T.V. et al., Zoonotic transmission of the mcr-1 colistin resistance gene from non-intensive poultry farms in Vietnam, EID 2017 (in press)
CG40C.C2	E. coli	156	6	29	32	16	11	8	44		not found		1	yes	Asia	Vietnam	animal	Chicken	boot swab	environment	2012-2013	raw reads	ENA	PRJEB14873	yes	no	Nguyen T.V. et al., Zoonotic transmission of the mcr-1 colistin resistance gene from non-intensive poultry farms in Vietnam, EID 2017 (in press)
CG48C.A2	E. coli	10	10	11	4	8	8	8	2	CC10	not found		2	no	Asia	Vietnam	animal	Chicken	boot swab	environment	2012-2013	raw reads	ENA	PRJEB14873	yes	no	Nguyen T.V. et al., Zoonotic transmission of the mcr-1 colistin resistance gene from non-intensive poultry farms in Vietnam, EID 2017 (in press)
CG48C.G2	E. coli	10	10	11	4	8	8	8	2	CC10	not found		2	no	Asia	Vietnam	animal	Chicken	boot swab	environment	2012-2013	raw reads	ENA	PRJEB14873	yes	no	Nguyen T.V. et al., Zoonotic transmission of the mcr-1 colistin resistance gene from non-intensive poultry farms in Vietnam, EID 2017 (in press)
CG50C.G2	E. coli	165	10	27	5	10	12	8	2	CC100	not found		2	no	Asia	Vietnam	animal	Chicken	boot swab	environment	2012-2013	raw reads	ENA	PRJEB14873	yes	no	Nguyen T.V. et al., Zoonotic transmission of the mcr-1 colistin resistance gene from non-intensive poultry farms in Vietnam, EID 2017 (in press)
CG54F.G2	E. coli	10	10	11	4	8	8	8	2	CC10	not found		2	yes	Asia	Vietnam	human	Farmer	rectal swab	healthy	2012-2013	raw reads	ENA	PRJEB14873	yes	no	Nguyen T.V. et al., Zoonotic transmission of the mcr-1 colistin resistance gene from non-intensive poultry farms in Vietnam, EID 2017 (in press)
CG60C.C1	E. coli	1158	18	3	17	6	5	5	4		not found		3	yes	Asia	Vietnam	animal	Chicken	boot swab	environment	2012-2013	raw reads	ENA	PRJEB14873	yes	no	Nguyen T.V. et al., Zoonotic transmission of the mcr-1 colistin resistance gene from non-intensive poultry farms in Vietnam, EID 2017 (in press)
ColR-40	E. coli	100	10	27	5	10	12	9	2	CC100	IncX4	na	2	no	Europe	UK	animal	pig farm		diseased	2015-2016	raw reads	ENA	PRJEB13576	yes	yes	Duggett NA, Sayers E, AbuOun M, et al. Occurrence and characterization of mcr-1-harbouring Escherichia coli isolated from pigs in Great Britain from 2013 to 2015. J. Antimicrob. Chemother. [Internet]. (2016). Available from: http://jac.oxfordjournals.org/content/early/2016/12/02/jac.dkw477.abstract.
CQ02-121	E. coli	156	6	29	32	16	11	8	44		IncX3-X4			na	Asia	China	animal	cat	rectal swab	diseased	2015	pre-assembled	NCBI	KU647721.2		yes	Sun et al. Co-transfer of blaNDM-5 and mcr-1 by an IncX3–X4 hybrid plasmid in Escherichia coli. Nat Mic 2016.
CT31C.G1	E. coli	162	9	65	5	1	9	13	6		IncI2		1	yes	Asia	Vietnam	animal	Chicken	boot swab	environment	2012-2013	raw reads	ENA	PRJEB14873	yes	yes	Nguyen T.V. et al., Zoonotic transmission of the mcr-1 colistin resistance gene from non-intensive poultry farms in Vietnam, EID 2017 (in press)
CT37C.A1	E. coli	unknown	6	NA	4	8	8	8	2		not found		2	yes	Asia	Vietnam	animal	Chicken	boot swab		2012-2013	raw reads	ENA	PRJEB14873	yes	no	Nguyen T.V. et al., Zoonotic transmission of the mcr-1 colistin resistance gene from non-intensive poultry farms in Vietnam, EID 2017 (in press)
CT41C.G2	E. coli	1011	6	4	159	44	112	1	17		IncHI2		1	yes	Asia	Vietnam	animal	Chicken	boot swab	environment	2012-2013	raw reads	ENA	PRJEB14873	yes	yes	Nguyen T.V. et al., Zoonotic transmission of the mcr-1 colistin resistance gene from non-intensive poultry farms in Vietnam, EID 2017 (in press)
CT48C.C1	E. coli	156	6	29	32	16	11	8	44		not found		1	yes	Asia	Vietnam	animal	Chicken	boot swab	environment	2012-2013	raw reads	ENA	PRJEB14873	yes	no	Nguyen T.V. et al., Zoonotic transmission of the mcr-1 colistin resistance gene from non-intensive poultry farms in Vietnam, EID 2017 (in press)
CT48C.C2	E. coli	156	6	29	32	16	11	8	44		not found		1	yes	Asia	Vietnam	animal	Chicken	boot swab	environment	2012-2013	raw reads	ENA	PRJEB14873	yes	no	Nguyen T.V. et al., Zoonotic transmission of the mcr-1 colistin resistance gene from non-intensive poultry farms in Vietnam, EID 2017 (in press)
CT48C.G2	E. coli	2690	6	11	4	8	258	8	2	CC10	not found		2	yes	Asia	Vietnam	animal	Chicken	boot swab	environment	2012-2013	raw reads	ENA	PRJEB14873	yes	no	Nguyen T.V. et al., Zoonotic transmission of the mcr-1 colistin resistance gene from non-intensive poultry farms in Vietnam, EID 2017 (in press)
CT67C.C1	E. coli	101	43	41	15	18	11	7	6		not found		1	yes	Asia	Vietnam	animal	Chicken	boot swab	environment	2012-2013	raw reads	ENA	PRJEB14873	yes	no	Nguyen T.V. et al., Zoonotic transmission of the mcr-1 colistin resistance gene from non-intensive poultry farms in Vietnam, EID 2017 (in press)
CT67C.C2	E. coli	101	43	41	15	18	11	7	6		not found		1	yes	Asia	Vietnam	animal	Chicken	boot swab	environment	2012-2013	raw reads	ENA	PRJEB14873	yes	no	Nguyen T.V. et al., Zoonotic transmission of the mcr-1 colistin resistance gene from non-intensive poultry farms in Vietnam, EID 2017 (in press)
E15004	E. coli	40	6	4	5	26	20	8	14		IncX4			na	Asia	China	human	patient	diarrhea	diseased		pre-assembled	NCBI	KX772777			Zhang et al Genomic insights into the ESBL and MCR-1-producing ST648 Escherichiacoli with multi-drug resistance. 2016
E15015	E. coli	642	9	23	33	18	11	8	6		NA			na	Asia	China	human	patient	diarrhea	diseased							Zhang et al Genomic insights into the ESBL and MCR-1-producing ST648 Escherichiacoli with multi-drug resistance. 2016
E15017	E. coli	648	92	4	87	96	70	58	2		IncI2			na	Asia	China	human	patient	diarrhea	diseased		pre-assembled	NCBI	KX772778			Zhang et al Genomic insights into the ESBL and MCR-1-producing ST648 Escherichiacoli with multi-drug resistance. 2016
E4	E. coli	3014	303	41	1	8	8	8	6		repB(p0111)		2	na	Europe	UK	animal	pig	intestine	diseased	na	raw reads	ENA	PRJEB12519	yes	yes	Anjum et al. Colistin resistance in Salmonella and Escherichia coli isolates from a pig farm in Great Britain. JAC 2016
EC07	E. coli	354	85	88	78	29	59	58	62		NA	na		na	Asia	China	human	patient	UTI	diseased	2015						Zhang et al Possible Transmission of mcr-1–Harboring Escherichia coli between Companion Animals and Human. EID 2016
EC08	E. coli	156	6	29	32	16	11	8	44		na	na		na	Asia	China	human	patient		diseased	2015						Zhang et al Possible Transmission of mcr-1–Harboring Escherichia coli between Companion Animals and Human. EID 2016
EC09	E. coli	156	6	29	32	16	11	8	44		na	na		na	Asia	China	human	patient	blood	diseased	2015						Zhang et al Possible Transmission of mcr-1–Harboring Escherichia coli between Companion Animals and Human. EID 2016
EC13	E. coli	410	6	4	12	1	20	18	7	CC88	IncI2		1	no	Asia	Malaysia	environment	Water		environment	2013	pre-assembled	NCBI	PRJNA269669	yes	yes	Petrillo M, Angers-Loustau A, Kreysa J: Possible genetic events producing colistin resistance gene mcr-1. The Lancet Infectious diseases 2016, 16(3):280.
EC2	E. coli	3014	303	41	1	8	8	8	6		IncHI1A/IncHI1B/IncFIA		2	yes	Asia	Malaysia	animal	Pig	fecal swab	unknown	2013	pre-assembled	NCBI	PRJNA269654	yes	yes	Petrillo M, Angers-Loustau A, Kreysa J: Possible genetic events producing colistin resistance gene mcr-1. The Lancet Infectious diseases 2016, 16(3):280.
EC2.1	E. coli	3489	236	7	4	8	8	8	2	CC10	IncHI1A/IncHI1B/IncFIA		2	yes	Asia	Malaysia	animal	Chicken	heart and liver	unknown	2013	pre-assembled	NCBI	PRJNA269670	yes	yes	Petrillo M, Angers-Loustau A, Kreysa J: Possible genetic events producing colistin resistance gene mcr-1. The Lancet Infectious diseases 2016, 16(3):280.
EC249	E. coli	2006	6	317	33	16	11	8	6		IncI2		1	no	Asia	Singapore	human	patient	rectal swab	diseased	2013	raw reads	ENA	ERR1432659	yes	yes	Teo JQ, Ong RT, Xia E, Koh TH, Khor CC, Lee SJ, Lim TP, Kwa AL: mcr-1 in Multidrug-Resistant blaKPC-2-Producing Clinical Enterobacteriaceae Isolates in Singapore. Antimicrobial agents and chemotherapy 2016, 60(10):6435-6437.
EC362	E. coli	224	6	4	33	16	11	8	6		not found		1	na	Asia	Singapore	human	patient	infected sacral sore	diseased	2013	raw reads	ENA	PRJEB14213	yes	no	Teo JQ, Ong RT, Xia E, Koh TH, Khor CC, Lee SJ, Lim TP, Kwa AL: mcr-1 in Multidrug-Resistant blaKPC-2-Producing Clinical Enterobacteriaceae Isolates in Singapore. Antimicrobial agents and chemotherapy 2016, 60(10):6435-6437.
EC5	E. coli	117	20	45	41	43	5	32	2		IncI2		5	no	Asia	Malaysia	animal	Chicken	liver	unknown	2013	pre-assembled	NCBI	PRJNA269658	yes	yes	Petrillo M, Angers-Loustau A, Kreysa J: Possible genetic events producing colistin resistance gene mcr-1. The Lancet Infectious diseases 2016, 16(3):280.
EC590	E. coli	744	10	11	135	8	8	8	2	CC10	not found		2	na	Asia	Malaysia	human	patient	UTI	diseased	2013	pre-assembled	NCBI	CP016182	yes	no	Yu et al. Emergence of mcr-1-mediated colistin resistance in Escherichia coli in Malaysia IJAC 2016
EC7	E. coli	117	20	45	41	43	5	32	2		not found		5	no	Asia	Malaysia	animal	Chicken	spleen	unknown	2013	pre-assembled	NCBI	PRJNA269660	yes	yes	Petrillo M, Angers-Loustau A, Kreysa J: Possible genetic events producing colistin resistance gene mcr-1. The Lancet Infectious diseases 2016, 16(3):280.
EC702	E. aerogenes	na									IncX4			no	Asia	Singapore	human	patient	urine	diseased	2014	raw reads	ENA	ERR1544012	no	yes	Teo JQ, Ong RT, Xia E, Koh TH, Khor CC, Lee SJ, Lim TP, Kwa AL: mcr-1 in Multidrug-Resistant blaKPC-2-Producing Clinical Enterobacteriaceae Isolates in Singapore. Antimicrobial agents and chemotherapy 2016, 60(10):6435-6437.
ECMY1	E. coli	156	6	29	32	16	11	8	44		IncX4	na		na	Asia	China	animal	pig farm	anal swab	unknown	2015						Kong L-H, Lei C-W, Ma S-Z, et al. Various sequence types of Escherichia coli co-harboring blaNDM-5 and mcr-1 genes from a commercial swine farm in China. Antimicrob. Agents Chemother. [Internet]. (2016). Available from: http://aac.asm.org/content/early/2016/12/13/AAC.02167-16.abstract.
ECMY10	E. coli	new4	10	11	4	8	274	8	42		IncX4	na		na	Asia	China	animal	pig farm	anal swab	unknown	2015						Kong L-H, Lei C-W, Ma S-Z, et al. Various sequence types of Escherichia coli co-harboring blaNDM-5 and mcr-1 genes from a commercial swine farm in China. Antimicrob. Agents Chemother. [Internet]. (2016). Available from: http://aac.asm.org/content/early/2016/12/13/AAC.02167-16.abstract.
ECMY11	E. coli	2439	21	37	27	6	5	5	4		IncX4	na		na	Asia	China	animal	pig farm	anal swab	unknown	2015						Kong L-H, Lei C-W, Ma S-Z, et al. Various sequence types of Escherichia coli co-harboring blaNDM-5 and mcr-1 genes from a commercial swine farm in China. Antimicrob. Agents Chemother. [Internet]. (2016). Available from: http://aac.asm.org/content/early/2016/12/13/AAC.02167-16.abstract.
ECMY12	E. coli	167	10	11	4	8	8	13	2	CC10	IncX4	na		na	Asia	China	animal	pig farm	anal swab	unknown	2015						Kong L-H, Lei C-W, Ma S-Z, et al. Various sequence types of Escherichia coli co-harboring blaNDM-5 and mcr-1 genes from a commercial swine farm in China. Antimicrob. Agents Chemother. [Internet]. (2016). Available from: http://aac.asm.org/content/early/2016/12/13/AAC.02167-16.abstract.
ECMY13	E. coli	4463	10	27	5	10	8	8	14		IncX4	na		na	Asia	China	animal	pig farm	anal swab	unknown	2015						Kong L-H, Lei C-W, Ma S-Z, et al. Various sequence types of Escherichia coli co-harboring blaNDM-5 and mcr-1 genes from a commercial swine farm in China. Antimicrob. Agents Chemother. [Internet]. (2016). Available from: http://aac.asm.org/content/early/2016/12/13/AAC.02167-16.abstract.
ECMY14	E. coli	54	6	30	5	1	24	8	21		IncX4	na		na	Asia	China	animal	pig farm	anal swab	unknown	2015						Kong L-H, Lei C-W, Ma S-Z, et al. Various sequence types of Escherichia coli co-harboring blaNDM-5 and mcr-1 genes from a commercial swine farm in China. Antimicrob. Agents Chemother. [Internet]. (2016). Available from: http://aac.asm.org/content/early/2016/12/13/AAC.02167-16.abstract.
ECMY16	E. coli	4429	112	11	5	8	8	8	86		IncX4	na		na	Asia	China	animal	pig farm	anal swab	unknown	2015						Kong L-H, Lei C-W, Ma S-Z, et al. Various sequence types of Escherichia coli co-harboring blaNDM-5 and mcr-1 genes from a commercial swine farm in China. Antimicrob. Agents Chemother. [Internet]. (2016). Available from: http://aac.asm.org/content/early/2016/12/13/AAC.02167-16.abstract.
ECMY17	E. coli	3331	6	11	4	1	8	8	2	CC10	IncX4	na		na	Asia	China	animal	pig farm	anal swab	unknown	2015						Kong L-H, Lei C-W, Ma S-Z, et al. Various sequence types of Escherichia coli co-harboring blaNDM-5 and mcr-1 genes from a commercial swine farm in China. Antimicrob. Agents Chemother. [Internet]. (2016). Available from: http://aac.asm.org/content/early/2016/12/13/AAC.02167-16.abstract.
ECMY18	E. coli	1437	10	27	5	8	8	1	2	CC100	IncX4	na		na	Asia	China	animal	pig farm	anal swab	unknown	2015						Kong L-H, Lei C-W, Ma S-Z, et al. Various sequence types of Escherichia coli co-harboring blaNDM-5 and mcr-1 genes from a commercial swine farm in China. Antimicrob. Agents Chemother. [Internet]. (2016). Available from: http://aac.asm.org/content/early/2016/12/13/AAC.02167-16.abstract.
ECMY2	E. coli	1114	10	27	5	10	12	1	2	CC100	IncX4	na		na	Asia	China	animal	pig farm	anal swab	unknown	2015						Kong L-H, Lei C-W, Ma S-Z, et al. Various sequence types of Escherichia coli co-harboring blaNDM-5 and mcr-1 genes from a commercial swine farm in China. Antimicrob. Agents Chemother. [Internet]. (2016). Available from: http://aac.asm.org/content/early/2016/12/13/AAC.02167-16.abstract.
ECMY3	E. coli	48	6	11	4	8	8	8	2	CC10	IncX4	na		no	Asia	China	animal	pig farm	anal swab	unknown	2015	pre-assembled	NCBI	KX570748	no	yes	Kong L-H, Lei C-W, Ma S-Z, et al. Various sequence types of Escherichia coli co-harboring blaNDM-5 and mcr-1 genes from a commercial swine farm in China. Antimicrob. Agents Chemother. [Internet]. (2016). Available from: http://aac.asm.org/content/early/2016/12/13/AAC.02167-16.abstract.
ECMY4a	E. coli	410	6	4	12	1	20	18	7	CC88	IncX4	na		na	Asia	China	animal	pig farm	anal swab	unknown	2015						Kong L-H, Lei C-W, Ma S-Z, et al. Various sequence types of Escherichia coli co-harboring blaNDM-5 and mcr-1 genes from a commercial swine farm in China. Antimicrob. Agents Chemother. [Internet]. (2016). Available from: http://aac.asm.org/content/early/2016/12/13/AAC.02167-16.abstract.
ECMY4b	E. coli	90	6	4	12	1	20	8	7	ST88	IncX4	na		na	Asia	China	animal	pig farm	anal swab	unknown	2015						Kong L-H, Lei C-W, Ma S-Z, et al. Various sequence types of Escherichia coli co-harboring blaNDM-5 and mcr-1 genes from a commercial swine farm in China. Antimicrob. Agents Chemother. [Internet]. (2016). Available from: http://aac.asm.org/content/early/2016/12/13/AAC.02167-16.abstract.
ECMY5	E. coli	4656	6	11	4	8	8	18	2	CC10	IncX4	na		na	Asia	China	animal	pig farm	anal swab	unknown	2015						Kong L-H, Lei C-W, Ma S-Z, et al. Various sequence types of Escherichia coli co-harboring blaNDM-5 and mcr-1 genes from a commercial swine farm in China. Antimicrob. Agents Chemother. [Internet]. (2016). Available from: http://aac.asm.org/content/early/2016/12/13/AAC.02167-16.abstract.
ECMY6	E. coli	165	10	27	5	10	12	8	2	CC100	IncX4	na		na	Asia	China	animal	pig farm	anal swab	unknown	2015						Kong L-H, Lei C-W, Ma S-Z, et al. Various sequence types of Escherichia coli co-harboring blaNDM-5 and mcr-1 genes from a commercial swine farm in China. Antimicrob. Agents Chemother. [Internet]. (2016). Available from: http://aac.asm.org/content/early/2016/12/13/AAC.02167-16.abstract.
ECMY9	E. coli	1178	10	27	5	8	12	1	2	CC100	IncX4	na		na	Asia	China	animal	pig farm	anal swab	unknown	2015						Kong L-H, Lei C-W, Ma S-Z, et al. Various sequence types of Escherichia coli co-harboring blaNDM-5 and mcr-1 genes from a commercial swine farm in China. Antimicrob. Agents Chemother. [Internet]. (2016). Available from: http://aac.asm.org/content/early/2016/12/13/AAC.02167-16.abstract.
Eco8314	E. coli	131	53	40	47	13	36	28	29	ST131	IncX4		4	no	Europe	Spain	human	patient	peritoneal fluid	diseased	2016	raw reads	ENA	ERS1363864	yes	yes	Ortiz de la Tabla V, Ortega A, Buñuel F, Pérez-Vázquez M, Marcos B, Oteo J. Detection of the high-risk clone ST131 of Escherichia coli carrying the colistin resistance gene mcr-1 and causing acute peritonitis. Int. J. Antimicrob. Agents [Internet]. 49(1), 115–116 (2017). Available from: http://www.sciencedirect.com/science/article/pii/S0924857916302904.
EG430	Shigella sonnei	na									IncI2			yes	Asia	Vietnam	human	patient	diarrhea	diseased	2008	pre-assembled	ENA	LT174530		yes	Pham Thanh D, Thanh Tuyen H, Nguyen Thi Nguyen T, Chung The H, Wick RR, Thwaites GE, Baker S, Holt KE: Inducible colistin resistance via a disrupted plasmid-borne mcr-1 gene in a 2008 Vietnamese Shigella sonnei isolate. The Journal of antimicrobial chemotherapy 2016, 71(8):2314-2317.
ENV-187	E. coli	34	10	11	4	1	8	8	2	CC10	IncX4			no	Europe	Estonia	animal	pig	pig slurry	environment	2011-2014	pre-assembled	NCBI	KU743383	no	yes	Brauer et al. Plasmid with Colistin Resistance Gene mcr-1 in Extended-Spectrum-β-Lactamase-Producing Escherichia coli Strains Isolated from Pig Slurry in Estonia. AAC 2016.
ENV-194	E. coli	1494	1	4	44	9	11	35	7		IncX4			na	Europe	Estonia	animal	pig	pig slurry	environment	2011-2014						Brauer et al. Plasmid with Colistin Resistance Gene mcr-1 in Extended-Spectrum-β-Lactamase-Producing Escherichia coli Strains Isolated from Pig Slurry in Estonia. AAC 2016.
ENV-196	E. coli	757	136	11	4	1	8	8	2	CC10	IncX4			na	Europe	Estonia	animal	pig	pig slurry	environment	2011-2014						Brauer et al. Plasmid with Colistin Resistance Gene mcr-1 in Extended-Spectrum-β-Lactamase-Producing Escherichia coli Strains Isolated from Pig Slurry in Estonia. AAC 2016.
ESBL20150072	E. coli	744	10	11	135	8	8	8	2	CC10	IncI2		2	no	Europe	Denmark	human	patient	blood	diseased	2015	raw reads	ENA	ERR1399393	yes	yes	Hasman et al. Detection of mcr-1 encoding plasmid-mediated colistin-resistant Escherichia coli isolates from human bloodstream infection and imported chicken meat, Denmark 2015. EuroS 2015
FI-4451	E. coli	117	20	45	41	43	5	32	2		NA			na	Europe	Italy	human	patient	Urine	diseased	2015						Cannatelli et al. First Detection of the mcr-1 Colistin Resistance Gene in Escherichia coli in Italy. AAC 2016
FI-4531	E. coli	648	92	4	87	96	70	58	2		NA			na	Europe	Italy	human	patient	Urine	diseased	2015						Cannatelli et al. First Detection of the mcr-1 Colistin Resistance Gene in Escherichia coli in Italy. AAC 2016
FI-4592	E. coli	804	6	24	9	13	17	11	25		NA			na	Europe	Italy	human	patient	Urine	diseased	2015						Cannatelli et al. First Detection of the mcr-1 Colistin Resistance Gene in Escherichia coli in Italy. AAC 2016
FJ-44	E. coli	na									IncX4			no	Asia	China	animal	healthy pigs	feces	healthy	2014-2015						Li R, Xie M, Zhang J, et al. Genetic characterization of mcr-1-bearing plasmids to depict molecular mechanisms underlying dissemination of the colistin resistance determinant. J. Antimicrob. Chemother. [Internet]. 72(2), 393–401 (2016). Available from: http://dx.doi.org/10.1093/jac/dkw411.
FJ-B42	E. coli	na									2 plasmids: IncX4 + IncI2			no	Asia	China	animal	healthy pigs	feces	healthy	2014-2015						Li R, Xie M, Zhang J, et al. Genetic characterization of mcr-1-bearing plasmids to depict molecular mechanisms underlying dissemination of the colistin resistance determinant. J. Antimicrob. Chemother. [Internet]. 72(2), 393–401 (2016). Available from: http://dx.doi.org/10.1093/jac/dkw411.
FJ-B44	E. coli	na									IncX4			no	Asia	China	animal	healthy pigs	feces	healthy	2014-2015						Li R, Xie M, Zhang J, et al. Genetic characterization of mcr-1-bearing plasmids to depict molecular mechanisms underlying dissemination of the colistin resistance determinant. J. Antimicrob. Chemother. [Internet]. 72(2), 393–401 (2016). Available from: http://dx.doi.org/10.1093/jac/dkw411.
GB049	E. coli	1193	14	14	10	200	17	7	10		IncI2			na	Asia	China	human	healthy human	fecal	healthy	2016						Zhong L-L, Zhang Y-F, Doi Y, et al. Coproduction of MCR-1 and NDM-1 by Colistin-Resistant Escherichia coli Isolated from a Healthy Individual. Antimicrob. Agents Chemother. [Internet]. 61(1) (2017). Available from: http://aac.asm.org/content/61/1/e01962-16.short.
GB090	E. coli	744	10	11	135	8	8	8	2	CC10	IncFI			na	Asia	China	human	healthy human	fecal	healthy	2016						Zhong L-L, Zhang Y-F, Doi Y, et al. Coproduction of MCR-1 and NDM-1 by Colistin-Resistant Escherichia coli Isolated from a Healthy Individual. Antimicrob. Agents Chemother. [Internet]. 61(1) (2017). Available from: http://aac.asm.org/content/61/1/e01962-16.short.
GB135	E. coli	38	4	26	2	25	5	5	19		na			na	Asia	China	human	healthy human	fecal	healthy	2016						Zhong L-L, Zhang Y-F, Doi Y, et al. Coproduction of MCR-1 and NDM-1 by Colistin-Resistant Escherichia coli Isolated from a Healthy Individual. Antimicrob. Agents Chemother. [Internet]. 61(1) (2017). Available from: http://aac.asm.org/content/61/1/e01962-16.short.
GB38	Enterobacter cloacae	na	na	na	na	na	na	na	na		IncFI			na	Asia	China	human	patient	urine	diseased	2014						Zeng KJ, Doi Y, Patil S, Huang X, Tian GB: Emergence of the Plasmid-Mediated mcr-1 Gene in Colistin-Resistant Enterobacter aerogenes and Enterobacter cloacae. Antimicrobial agents and chemotherapy 2016, 60(6):3862-3863.
GB68	Enterobacter aerogenes	na	na	na	na	na	na	na	na		IncFI			na	Asia	China	human	patient	vaginal secretion	diseased	2014						Zeng KJ, Doi Y, Patil S, Huang X, Tian GB: Emergence of the Plasmid-Mediated mcr-1 Gene in Colistin-Resistant Enterobacter aerogenes and Enterobacter cloacae. Antimicrobial agents and chemotherapy 2016, 60(6):3862-3863.
GD104	E. coli	20	6	4	3	18	7	7	6		na			na	Asia	China	animal	pigs	feces	healthy	2016						Wang et al. Complex dissemination of the diversified mcr-1-harbouring plasmids in Escherichia coli of different sequence types. Oncotarget 2016.
GD125	E. coli	20	6	4	3	18	7	7	6		na			na	Asia	China	animal	pigs	feces	healthy	2016						Wang et al. Complex dissemination of the diversified mcr-1-harbouring plasmids in Escherichia coli of different sequence types. Oncotarget 2016.
GD28	E. coli	10	10	11	4	8	8	8	2	CC10	na			na	Asia	China	animal	pigs		healthy	2016						Wang et al. Complex dissemination of the diversified mcr-1-harbouring plasmids in Escherichia coli of different sequence types. Oncotarget 2016.
GD428	E. coli	10	10	11	4	8	8	8	2	CC10	na			na	Asia	China	animal	pigs		healthy	2016						Wang et al. Complex dissemination of the diversified mcr-1-harbouring plasmids in Escherichia coli of different sequence types. Oncotarget 2016.
GD66	E. coli	218	10	11	4	12	8	8	2	CC10	na			na	Asia	China	animal	pigs	feces	healthy	2016						Wang et al. Complex dissemination of the diversified mcr-1-harbouring plasmids in Escherichia coli of different sequence types. Oncotarget 2016.
GD668	E. coli	165	10	27	5	10	12	8	2	CC100	na			na	Asia	China	animal	pigs	feces	healthy	2016						Wang et al. Complex dissemination of the diversified mcr-1-harbouring plasmids in Escherichia coli of different sequence types. Oncotarget 2016.
GD703	E. coli	10	10	11	4	8	8	8	2	CC10	na			na	Asia	China	animal	pigs		healthy	2016						Wang et al. Complex dissemination of the diversified mcr-1-harbouring plasmids in Escherichia coli of different sequence types. Oncotarget 2016.
GD720	E. coli	1286	10	174	4	8	8	8	2	CC10	na			na	Asia	China	animal	pigs	feces	healthy	2016						Wang et al. Complex dissemination of the diversified mcr-1-harbouring plasmids in Escherichia coli of different sequence types. Oncotarget 2016.
GD75	E. coli	20	6	4	3	18	7	7	6		na			na	Asia	China	animal	pigs	feces	healthy	2016						Wang et al. Complex dissemination of the diversified mcr-1-harbouring plasmids in Escherichia coli of different sequence types. Oncotarget 2016.
GD788	E. coli	641	9	6	33	131	24	8	7		na			na	Asia	China	animal	pigs	feces	healthy	2016						Wang et al. Complex dissemination of the diversified mcr-1-harbouring plasmids in Escherichia coli of different sequence types. Oncotarget 2016.
GD-8	E. coli	na									IncX4			no	Asia	China	animal	healthy pigs	feces	healthy	2014-2015	pre-assembled	NCBI	KX254343		yes	Li R, Xie M, Zhang J, et al. Genetic characterization of mcr-1-bearing plasmids to depict molecular mechanisms underlying dissemination of the colistin resistance determinant. J. Antimicrob. Chemother. [Internet]. 72(2), 393–401 (2016). Available from: http://dx.doi.org/10.1093/jac/dkw411.
GD811	E. coli	93	6	11	4	10	7	8	6		na			na	Asia	China	animal	pigs	feces	healthy	2016						Wang et al. Complex dissemination of the diversified mcr-1-harbouring plasmids in Escherichia coli of different sequence types. Oncotarget 2016.
GD815	E. coli	4656	6	11	4	8	8	18	2	CC10	na			na	Asia	China	animal	pigs	feces	healthy	2016						Wang et al. Complex dissemination of the diversified mcr-1-harbouring plasmids in Escherichia coli of different sequence types. Oncotarget 2016.
GD819	E. coli	3546	10	11	57	8	8	8	20		na			na	Asia	China	animal	pigs	feces	healthy	2016						Wang et al. Complex dissemination of the diversified mcr-1-harbouring plasmids in Escherichia coli of different sequence types. Oncotarget 2016.
GDS141	Salmonella	na									IncI2			no	Asia	China	animal	pig			2009						Li X-P, Fang L-X, Song J-Q, et al. Clonal spread of mcr-1 in PMQR-carrying ST34 Salmonella isolates from animals in China. Sci. Rep. [Internet]. 6, 38511 (2016). Available from: http://dx.doi.org/10.1038/srep38511.
GDS78	Salmonella	na									IncI2			no	Asia	China	animal	pig			2008						Li X-P, Fang L-X, Song J-Q, et al. Clonal spread of mcr-1 in PMQR-carrying ST34 Salmonella isolates from animals in China. Sci. Rep. [Internet]. 6, 38511 (2016). Available from: http://dx.doi.org/10.1038/srep38511.
GDS79	Salmonella	na									IncI2			no	Asia	China	animal	pig			2008						Li X-P, Fang L-X, Song J-Q, et al. Clonal spread of mcr-1 in PMQR-carrying ST34 Salmonella isolates from animals in China. Sci. Rep. [Internet]. 6, 38511 (2016). Available from: http://dx.doi.org/10.1038/srep38511.
GDS82	Salmonella	na									IncI2			no	Asia	China	animal	duck			2010						Li X-P, Fang L-X, Song J-Q, et al. Clonal spread of mcr-1 in PMQR-carrying ST34 Salmonella isolates from animals in China. Sci. Rep. [Internet]. 6, 38511 (2016). Available from: http://dx.doi.org/10.1038/srep38511.
H226B	E. coli	167	10	11	4	8	8	13	2	CC10	IncHI1			no	Europe	Switzerland	environment	vegetables imported from Thailand		environment	2014	pre-assembled	NCBI	KX129784		yes	Zurfuh et al. Occurrence of the Plasmid-Borne mcr-1 Colistin Resistance Gene in Extended-Spectrum-β-Lactamase-Producing Enterobacteriaceae in River Water and Imported Vegetable Samples in Switzerland. AAC 2016
HN-15	E. coli	na									IncI2			yes	Asia	China	animal	healthy pigs	feces	healthy	2014-2015						Li R, Xie M, Zhang J, et al. Genetic characterization of mcr-1-bearing plasmids to depict molecular mechanisms underlying dissemination of the colistin resistance determinant. J. Antimicrob. Chemother. [Internet]. 72(2), 393–401 (2016). Available from: http://dx.doi.org/10.1093/jac/dkw411.
HYEC7	E. coli	na									IncY			yes	Asia	China	animal	pig farm	faecal sample		2015	pre-assembled	NCBI	KX518745		yes	Li R, Xie M, Lv J, Wai-Chi Chan E, Chen S. Complete genetic analysis of plasmids carrying mcr-1 and other resistance genes in an Escherichia coli isolate of animal origin. J. Antimicrob. Chemother. [Internet]. (2016). Available from: http://jac.oxfordjournals.org/content/early/2016/12/02/jac.dkw509.abstract.
ICBEC72H	E. coli	101	43	41	15	18	11	7	6		IncX4			no	South-America	Brazil	human	patient	diabetic wound culture	diseased	2016	pre-assembled	NCBI	CP015977	no	yes	Fernandes MR, McCulloch JA, Vianello MA, Moura Q, Perez-Chaparro PJ, Esposito F, Sartori L, Dropa M, Matte MH, Lira DP et al: First Report of the Globally Disseminated IncX4 Plasmid Carrying the mcr-1 Gene in a Colistin-Resistant Escherichia coli Sequence Type 101 Isolate from a Human Infection in Brazil. Antimicrobial agents and chemotherapy 2016, 60(10):6415-6417.
ICBEC7P	E. coli	10	10	11	4	8	8	8	2	CC10	IncX4	na	2	no	South-America	Brazil	animal	Magellanic penguins	pododermatitis	diseased	2013	pre-assembled	NCBI	CP017246	yes	yes	Sellera FP, Fernandes MR, Sartori L, et al. Escherichia coli carrying IncX4 plasmid-mediated mcr-1 and blaCTX-M genes in infected migratory Magellanic penguins (Spheniscus magellanicus). J. Antimicrob. Chemother. [Internet]. (2016). Available from: http://jac.oxfordjournals.org/content/early/2016/12/21/jac.dkw543.short.
IHD86_4	E. coli	354	85	88	78	29	59	58	62		not found		3	yes	Asia	Cambodia	human	patient	feces	diseased		raw reads	ENA	SRR1788024	yes	no	Stoesser et al. Colistin resistance gene mcr-1 and pHNSHP45 plasmid in human isolates of Escherichia coli and Klebsiella pneumoniae. LID 2016
IHIT25637	E. coli	131	53	40	47	13	36	28	29	ST131	IncHI2	ST4	4	na	Europe	Germany	animal	chicken	liver/septicemia	diseased	2010	pre-assembled	NCBI	MAIV00000000	yes	no	Ewers et al. Genome Sequence of Avian Escherichia coli Strain IHIT25637, an Extraintestinal Pathogenic E. coli Strain of ST131 Encoding Colistin Resistance Determinant MCR-1. GA 2016.
IHIT27704	E. coli	117	20	45	41	43	5	32	2		IncHI2			yes	Asia	Vietnam	animal	pets Asian grass lizard	fecal	unknown	2013						Unger F, Eisenberg T, Prenger-Berninghoff E, et al. Imported reptiles as a risk factor for the global distribution of Escherichia coli harbouring the colistin resistance gene mcr-1. Int. J. Antimicrob. Agents [Internet]. 49(1), 122–123 (2017). Available from: http://www.sciencedirect.com/science/article/pii/S0924857916303430.
IHIT27728	E. coli	1011	6	4	159	44	112	1	17		chromosome			yes	Asia	Vietnam	animal	pets Asian grass lizard	fecal	unknown	2014						Unger F, Eisenberg T, Prenger-Berninghoff E, et al. Imported reptiles as a risk factor for the global distribution of Escherichia coli harbouring the colistin resistance gene mcr-1. Int. J. Antimicrob. Agents [Internet]. 49(1), 122–123 (2017). Available from: http://www.sciencedirect.com/science/article/pii/S0924857916303430.
INSali25	E. coli	1716	10	27	4	8	8	8	164		na			na	Europe	Portugal	environment	lettuce	food	environment	2013						Jones-Dias D, Manageiro V, Ferreira E, Barreiro P, Vieira L, Moura IB, Canica M: Architecture of Class 1, 2, and 3 Integrons from Gram Negative Bacteria Recovered among Fruits and Vegetables. Frontiers in microbiology 2016, 7:1400.
JS-56	E. coli	na									IncI2			no	Asia	China	animal	healthy pigs	feces	healthy	2014-2015						Li R, Xie M, Zhang J, et al. Genetic characterization of mcr-1-bearing plasmids to depict molecular mechanisms underlying dissemination of the colistin resistance determinant. J. Antimicrob. Chemother. [Internet]. 72(2), 393–401 (2016). Available from: http://dx.doi.org/10.1093/jac/dkw411.
JS-59	E. coli	na									IncHI2			yes	Asia	China	animal	healthy pigs	feces	healthy	2014-2015	pre-assembled	NCBI	KX084394		yes	Li R, Xie M, Zhang J, et al. Genetic characterization of mcr-1-bearing plasmids to depict molecular mechanisms underlying dissemination of the colistin resistance determinant. J. Antimicrob. Chemother. [Internet]. 72(2), 393–401 (2016). Available from: http://dx.doi.org/10.1093/jac/dkw411.
JS-61	E. coli	na									IncI2			yes	Asia	China	animal	healthy pigs	feces	healthy	2014-2015	pre-assembled	NCBI	KX254342		yes	Li R, Xie M, Zhang J, et al. Genetic characterization of mcr-1-bearing plasmids to depict molecular mechanisms underlying dissemination of the colistin resistance determinant. J. Antimicrob. Chemother. [Internet]. 72(2), 393–401 (2016). Available from: http://dx.doi.org/10.1093/jac/dkw411.
JS-63	E. coli	na									IncI2			no	Asia	China	animal	healthy pigs	feces	healthy	2014-2015						Li R, Xie M, Zhang J, et al. Genetic characterization of mcr-1-bearing plasmids to depict molecular mechanisms underlying dissemination of the colistin resistance determinant. J. Antimicrob. Chemother. [Internet]. 72(2), 393–401 (2016). Available from: http://dx.doi.org/10.1093/jac/dkw411.
JS-B60	E. coli	na									IncHI2			yes	Asia	China	animal	healthy pigs	feces	healthy	2014-2015	pre-assembled	NCBI	KX254341		yes	Li R, Xie M, Zhang J, et al. Genetic characterization of mcr-1-bearing plasmids to depict molecular mechanisms underlying dissemination of the colistin resistance determinant. J. Antimicrob. Chemother. [Internet]. 72(2), 393–401 (2016). Available from: http://dx.doi.org/10.1093/jac/dkw411.
JS-B65	E. coli	na									2 plasmids: IncX4 + IncI2			no	Asia	China	animal	healthy pigs	feces	healthy	2014-2015						Li R, Xie M, Zhang J, et al. Genetic characterization of mcr-1-bearing plasmids to depict molecular mechanisms underlying dissemination of the colistin resistance determinant. J. Antimicrob. Chemother. [Internet]. 72(2), 393–401 (2016). Available from: http://dx.doi.org/10.1093/jac/dkw411.
KH-457-3-BE	E. coli	na									IncP			yes	Europe	Belgium	animal	beef	feces			pre-assembled	NCBI	KU353730		yes	Malhotra-Kumar S, Xavier BB, Das AJ, Lammens C, Butaye P, Goossens H: Colistin resistance gene mcr-1 harboured on a multidrug resistant plasmid. The Lancet Infectious diseases 2016, 16(3):283-284.
KP-6884	K. pneumoniae	na									IncX4			na	Europe	Italy	human	Patient	surveillance rectal swab - child	diseased	2014	pre-assembled	NCBI	KX236309		yes	Di Pilato V, Arena F, Tascini C, Cannatelli A, Henrici De Angelis L, Fortunato S, Giani T, Menichetti F, Rossolini GM: mcr-1.2, a New mcr Variant Carried on a Transferable Plasmid from a Colistin-Resistant KPC Carbapenemase-Producing Klebsiella pneumoniae Strain of Sequence Type 512. Antimicrobial agents and chemotherapy 2016, 60(9):5612-5615.
KP81	E. coli	10	10	11	4	8	8	8	2	CC10	IncFII			yes	Europe	Belgium	animal	pig	diarrhea	diseased		pre-assembled	NCBI	KU994859		yes	Xavier et al. Complete sequence of an IncFII plasmid harbouring the colistin resistance gene mcr-1 isolated from Belgian pig farms. JAC 2016
L-4209	Salmonella	na									IncI2			na	Asia	Japan	animal	Pig	septicemia	diseased	2013						Suzuki S, Ohnishi M, Kawanishi M, Akiba M, Kuroda M: Investigation of a plasmid genome database for colistin-resistance gene mcr-1. The Lancet Infectious diseases 2016, 16(3):284-285.
LC-17/15	E. coli	95	37	38	19	37	17	11	26		NA			na	Europe	Italy	human	patient	Urine	diseased	2015						Cannatelli et al. First Detection of the mcr-1 Colistin Resistance Gene in Escherichia coli in Italy. AAC 2016
LC-279/13	E. coli	354	85	88	78	29	59	58	62		NA			na	Europe	Italy	human	patient	Urine	diseased	2013						Cannatelli et al. First Detection of the mcr-1 Colistin Resistance Gene in Escherichia coli in Italy. AAC 2016
LC-705/14	E. coli	131	53	40	47	13	36	28	29	ST131	NA			na	Europe	Italy	human	patient	Urine	diseased	2014						Cannatelli et al. First Detection of the mcr-1 Colistin Resistance Gene in Escherichia coli in Italy. AAC 2016
LC-902/14	E. coli	602	6	19	33	26	11	8	6		NA			na	Europe	Italy	human	patient	Urine	diseased	2014						Cannatelli et al. First Detection of the mcr-1 Colistin Resistance Gene in Escherichia coli in Italy. AAC 2016
LC-968/14	E. coli	10	10	11	4	8	8	8	2	CC10	NA			na	Europe	Italy	human	patient	Surgical wound	diseased	2014						Cannatelli et al. First Detection of the mcr-1 Colistin Resistance Gene in Escherichia coli in Italy. AAC 2016
M01	E. coli	101	43	41	15	18	11	7	6		na			yes	Asia	Taiwan	animal	beef	retail meat product	healthy	2012						Kuo et al. Colistin resistance gene mcr-1 in Escherichia coli isolates from humans and retail meats, Taiwan. JAC 2016
M02	E. coli	38	4	26	2	25	5	5	19		na			no	Asia	Taiwan	animal	chicken	retail meat product	healthy	2013						Kuo et al. Colistin resistance gene mcr-1 in Escherichia coli isolates from humans and retail meats, Taiwan. JAC 2016
M03	E. coli	602	6	19	33	26	11	8	6		na			no	Asia	Taiwan	animal	chicken	retail meat product	healthy	2013						Kuo et al. Colistin resistance gene mcr-1 in Escherichia coli isolates from humans and retail meats, Taiwan. JAC 2016
M04	E. coli	117	20	45	41	43	5	32	2		na			no	Asia	Taiwan	animal	chicken	retail meat product	healthy	2013						Kuo et al. Colistin resistance gene mcr-1 in Escherichia coli isolates from humans and retail meats, Taiwan. JAC 2016
M05	E. coli	38	4	26	2	25	5	5	19		na			yes	Asia	Taiwan	animal	chicken	retail meat product	healthy	2013						Kuo et al. Colistin resistance gene mcr-1 in Escherichia coli isolates from humans and retail meats, Taiwan. JAC 2016
M06	E. coli	1196	6	6	33	26	11	8	2		na			yes	Asia	Taiwan	animal	chicken	retail meat product	healthy	2013						Kuo et al. Colistin resistance gene mcr-1 in Escherichia coli isolates from humans and retail meats, Taiwan. JAC 2016
M07	E. coli	428	96	40	13	100	23	28	66		na			yes	Asia	Taiwan	animal	chicken	retail meat product	healthy	2013						Kuo et al. Colistin resistance gene mcr-1 in Escherichia coli isolates from humans and retail meats, Taiwan. JAC 2016
M08	E. coli	428	96	40	13	100	23	28	66		na			no	Asia	Taiwan	animal	chicken	retail meat product	healthy	2015						Kuo et al. Colistin resistance gene mcr-1 in Escherichia coli isolates from humans and retail meats, Taiwan. JAC 2016
M11	E. coli	38	4	26	2	25	5	5	19		na			no	Asia	Taiwan	animal	chicken	retail meat product	healthy	2015						Kuo et al. Colistin resistance gene mcr-1 in Escherichia coli isolates from humans and retail meats, Taiwan. JAC 2016
M12	E. coli	117	20	45	41	43	5	32	2		na			no	Asia	Taiwan	animal	chicken	retail meat product	healthy	2015						Kuo et al. Colistin resistance gene mcr-1 in Escherichia coli isolates from humans and retail meats, Taiwan. JAC 2016
M13	E. coli	38	4	26	2	25	5	5	19		na			no	Asia	Taiwan	animal	chicken	retail meat product	healthy	2015						Kuo et al. Colistin resistance gene mcr-1 in Escherichia coli isolates from humans and retail meats, Taiwan. JAC 2016
M14	E. coli	38	4	26	2	25	5	5	19		na			no	Asia	Taiwan	animal	chicken	retail meat product	healthy	2015						Kuo et al. Colistin resistance gene mcr-1 in Escherichia coli isolates from humans and retail meats, Taiwan. JAC 2016
M15	E. coli	38	4	26	2	25	5	5	19		na			no	Asia	Taiwan	animal	chicken	retail meat product	healthy	2015						Kuo et al. Colistin resistance gene mcr-1 in Escherichia coli isolates from humans and retail meats, Taiwan. JAC 2016
M165	E. coli	10	10	11	4	8	8	8	2	CC10	na			na	Africa	Egypt	animal	cow	mastitis	diseased	2014						Khalifa et al. Characterisation of the plasmid-mediated colistin resistance gene mcr-1 in Escherichia coli isolated from animals in Egypt. IJAA 2016
M17	E. coli	38	4	26	2	25	5	5	19		na			yes	Asia	Taiwan	animal	chicken	retail meat product	healthy	2015						Kuo et al. Colistin resistance gene mcr-1 in Escherichia coli isolates from humans and retail meats, Taiwan. JAC 2016
M18	E. coli	162	9	65	5	1	9	13	6		na			no	Asia	Taiwan	animal	chicken	retail meat product	healthy	2015						Kuo et al. Colistin resistance gene mcr-1 in Escherichia coli isolates from humans and retail meats, Taiwan. JAC 2016
M20	E. coli	1112	10	11	5	10	8	1	2		na			yes	Asia	Taiwan	animal	pork	retail meat product	healthy	2015						Kuo et al. Colistin resistance gene mcr-1 in Escherichia coli isolates from humans and retail meats, Taiwan. JAC 2016
M22	E. coli	744	10	11	135	8	8	8	2	CC10	na			yes	Asia	Taiwan	animal	pork	retail meat product	healthy	2015						Kuo et al. Colistin resistance gene mcr-1 in Escherichia coli isolates from humans and retail meats, Taiwan. JAC 2016
mcr1_100	E. coli	752	10	11	4	8	8	8	49	CC10	IncHI2	4		yes	Europe	Netherlands	animal	broiler		unknown	2012						Veldman et al. Location of colistin resistance gene mcr-1 in Enterobacteriaceae from livestock and meat. JAC 2016
mcr1_101	E. coli	1011	6	4	159	44	112	1	17		IncHI2	4		yes	Europe	Netherlands	animal	veal calf		unknown	2010–11						Veldman et al. Location of colistin resistance gene mcr-1 in Enterobacteriaceae from livestock and meat. JAC 2016
mcr1_102	E. coli	1564	10	252	5	8	7	8	2		IncX4			no	Europe	Netherlands	animal	turkey		unknown	2011						Veldman et al. Location of colistin resistance gene mcr-1 in Enterobacteriaceae from livestock and meat. JAC 2016
mcr1_103	E. coli	1730	6	69	158	18	9	8	7		IncX4			no	Europe	Netherlands	animal	broiler		unknown	2011–13						Veldman et al. Location of colistin resistance gene mcr-1 in Enterobacteriaceae from livestock and meat. JAC 2016
mcr1_104	E. coli	2309	271	26	39	25	5	31	19		IncHI2	4		yes	Europe	Netherlands	animal	broiler		unknown	2012						Veldman et al. Location of colistin resistance gene mcr-1 in Enterobacteriaceae from livestock and meat. JAC 2016
mcr1_105	E. coli	4512	6	282	230	1	8	8	311		IncX4			no	Europe	Netherlands	animal	broiler		unknown	2011–13						Veldman et al. Location of colistin resistance gene mcr-1 in Enterobacteriaceae from livestock and meat. JAC 2016
mcr1_106	E. coli	1011	6	4	159	44	112	1	17		NA			na	Africa	Egypt	human	patient	sputum	diseased							Elnahriry et al. Emergence of plasmid-mediated colistin resistance gene mcr-1 in a clinical Escherichia coli isolate from Egypt. AAC 2016
mcr1_114	E. coli	1	4	2	2	4	4	4	4		na			na	Europe		animal	animals		diseased							El Garch et al. mcr-1 is borne by highly diverse Escherichia coli isolates since 2004 in food-producing animals in Europe. CMI 2016.
mcr1_117	E. coli	10	10	11	4	8	8	8	2	CC10	na			na	Europe		animal	animals		diseased							El Garch et al. mcr-1 is borne by highly diverse Escherichia coli isolates since 2004 in food-producing animals in Europe. CMI 2016.
mcr1_118	E. coli	10	10	11	4	8	8	8	2	CC10	na			na	Europe		animal	animals		diseased							El Garch et al. mcr-1 is borne by highly diverse Escherichia coli isolates since 2004 in food-producing animals in Europe. CMI 2016.
mcr1_119	E. coli	10	10	11	4	8	8	8	2	CC10	na			na	Europe		animal	animals		diseased							El Garch et al. mcr-1 is borne by highly diverse Escherichia coli isolates since 2004 in food-producing animals in Europe. CMI 2016.
mcr1_120	E. coli	10	10	11	4	8	8	8	2	CC10	na			na	Europe		animal	animals		diseased							El Garch et al. mcr-1 is borne by highly diverse Escherichia coli isolates since 2004 in food-producing animals in Europe. CMI 2016.
mcr1_121	E. coli	10	10	11	4	8	8	8	2	CC10	na			na	Europe		animal	animals		diseased							El Garch et al. mcr-1 is borne by highly diverse Escherichia coli isolates since 2004 in food-producing animals in Europe. CMI 2016.
mcr1_122	E. coli	10	10	11	4	8	8	8	2	CC10	na			na	Europe		animal	animals		diseased							El Garch et al. mcr-1 is borne by highly diverse Escherichia coli isolates since 2004 in food-producing animals in Europe. CMI 2016.
mcr1_123	E. coli	10	10	11	4	8	8	8	2	CC10	na			na	Europe		animal	animals		diseased							El Garch et al. mcr-1 is borne by highly diverse Escherichia coli isolates since 2004 in food-producing animals in Europe. CMI 2016.
mcr1_124	E. coli	10	10	11	4	8	8	8	2	CC10	na			na	Europe		animal	animals		diseased							El Garch et al. mcr-1 is borne by highly diverse Escherichia coli isolates since 2004 in food-producing animals in Europe. CMI 2016.
mcr1_125	E. coli	10	10	11	4	8	8	8	2	CC10	na			na	Europe		animal	animals		diseased							El Garch et al. mcr-1 is borne by highly diverse Escherichia coli isolates since 2004 in food-producing animals in Europe. CMI 2016.
mcr1_126	E. coli	10	10	11	4	8	8	8	2	CC10	na			na	Europe		animal	animals		diseased							El Garch et al. mcr-1 is borne by highly diverse Escherichia coli isolates since 2004 in food-producing animals in Europe. CMI 2016.
mcr1_127	E. coli	10	10	11	4	8	8	8	2	CC10	na			na	Europe		animal	animals		diseased							El Garch et al. mcr-1 is borne by highly diverse Escherichia coli isolates since 2004 in food-producing animals in Europe. CMI 2016.
mcr1_128	E. coli	10	10	11	4	8	8	8	2	CC10	na			na	Europe		animal	animals		diseased							El Garch et al. mcr-1 is borne by highly diverse Escherichia coli isolates since 2004 in food-producing animals in Europe. CMI 2016.
mcr1_129	E. coli	10	10	11	4	8	8	8	2	CC10	na			na	Europe		animal	animals		diseased							El Garch et al. mcr-1 is borne by highly diverse Escherichia coli isolates since 2004 in food-producing animals in Europe. CMI 2016.
mcr1_130	E. coli	10	10	11	4	8	8	8	2	CC10	na			na	Europe		animal	animals		diseased							El Garch et al. mcr-1 is borne by highly diverse Escherichia coli isolates since 2004 in food-producing animals in Europe. CMI 2016.
mcr1_131	E. coli	10	10	11	4	8	8	8	2	CC10	na			na	Europe		animal	animals		diseased							El Garch et al. mcr-1 is borne by highly diverse Escherichia coli isolates since 2004 in food-producing animals in Europe. CMI 2016.
mcr1_132	E. coli	10	10	11	4	8	8	8	2	CC10	na			na	Europe		animal	animals		diseased							El Garch et al. mcr-1 is borne by highly diverse Escherichia coli isolates since 2004 in food-producing animals in Europe. CMI 2016.
mcr1_133	E. coli	10	10	11	4	8	8	8	2	CC10	na			na	Europe		animal	animals		diseased							El Garch et al. mcr-1 is borne by highly diverse Escherichia coli isolates since 2004 in food-producing animals in Europe. CMI 2016.
mcr1_137	E. coli	10	10	11	4	8	8	8	2	CC10	na			na	Asia	Thailand	human	healthy traveler	feces	healthy	2013						Vading et al. Frequent acquisition of low-virulence strains of ESBL-producing Escherichia coli in travellers. JAC 2016.
mcr1_141	E. coli	20	6	4	3	18	7	7	6		na			na	Europe		animal	animals		diseased							El Garch et al. mcr-1 is borne by highly diverse Escherichia coli isolates since 2004 in food-producing animals in Europe. CMI 2016.
mcr1_148	E. coli	88	6	4	12	1	20	12	7	ST88	na			na	Europe		animal	animals		diseased							El Garch et al. mcr-1 is borne by highly diverse Escherichia coli isolates since 2004 in food-producing animals in Europe. CMI 2016.
mcr1_153	E. coli	100	10	27	5	10	12	9	2	CC100	na			na	Europe		animal	animals		diseased							El Garch et al. mcr-1 is borne by highly diverse Escherichia coli isolates since 2004 in food-producing animals in Europe. CMI 2016.
mcr1_154	E. coli	100	10	27	5	10	12	9	2	CC100	na			na	Europe		animal	animals		diseased							El Garch et al. mcr-1 is borne by highly diverse Escherichia coli isolates since 2004 in food-producing animals in Europe. CMI 2016.
mcr1_155	E. coli	100	10	27	5	10	12	9	2	CC100	na			na	Europe		animal	animals		diseased							El Garch et al. mcr-1 is borne by highly diverse Escherichia coli isolates since 2004 in food-producing animals in Europe. CMI 2016.
mcr1_156	E. coli	100	10	27	5	10	12	9	2	CC100	na			na	Europe		animal	animals		diseased							El Garch et al. mcr-1 is borne by highly diverse Escherichia coli isolates since 2004 in food-producing animals in Europe. CMI 2016.
mcr1_157	E. coli	100	10	27	5	10	12	9	2	CC100	na			na	Europe		animal	animals		diseased							El Garch et al. mcr-1 is borne by highly diverse Escherichia coli isolates since 2004 in food-producing animals in Europe. CMI 2016.
mcr1_158	E. coli	100	10	27	5	10	12	9	2	CC100	na			na	Europe		animal	animals		diseased							El Garch et al. mcr-1 is borne by highly diverse Escherichia coli isolates since 2004 in food-producing animals in Europe. CMI 2016.
mcr1_159	E. coli	100	10	27	5	10	12	9	2	CC100	na			na	Europe		animal	animals		diseased							El Garch et al. mcr-1 is borne by highly diverse Escherichia coli isolates since 2004 in food-producing animals in Europe. CMI 2016.
mcr1_160	E. coli	100	10	27	5	10	12	9	2	CC100	na			na	Europe		animal	animals		diseased							El Garch et al. mcr-1 is borne by highly diverse Escherichia coli isolates since 2004 in food-producing animals in Europe. CMI 2016.
mcr1_161	E. coli	101	43	41	15	18	11	7	6		na			na	Europe		animal	animals		diseased							El Garch et al. mcr-1 is borne by highly diverse Escherichia coli isolates since 2004 in food-producing animals in Europe. CMI 2016.
mcr1_162	E. coli	101	43	41	15	18	11	7	6		na			na	Europe		animal	animals		diseased							El Garch et al. mcr-1 is borne by highly diverse Escherichia coli isolates since 2004 in food-producing animals in Europe. CMI 2016.
mcr1_166	E. coli	131	53	40	47	13	36	28	29	ST131	na			na	Asia	China	human	patient	blood	diseased							Zheng et al. Coexistence of MCR-1 and NDM-1 in Clinical Escherichia coli Isolates. CID 2016.
mcr1_170	E. coli	162	9	65	5	1	9	13	6		na			na	Europe		animal	animals		diseased							El Garch et al. mcr-1 is borne by highly diverse Escherichia coli isolates since 2004 in food-producing animals in Europe. CMI 2016.
mcr1_175	E. coli	167	10	11	4	8	8	13	2	CC10	na			na	Europe		animal	animals		diseased							El Garch et al. mcr-1 is borne by highly diverse Escherichia coli isolates since 2004 in food-producing animals in Europe. CMI 2016.
mcr1_180	E. coli	410	6	4	12	1	20	18	7	CC88	na			na	Europe		animal	animals		diseased							El Garch et al. mcr-1 is borne by highly diverse Escherichia coli isolates since 2004 in food-producing animals in Europe. CMI 2016.
mcr1_184	E. coli	624	92	4	87	96	70	58	91		na			na	Europe		animal	animals		diseased							El Garch et al. mcr-1 is borne by highly diverse Escherichia coli isolates since 2004 in food-producing animals in Europe. CMI 2016.
mcr1_185	E. coli	641	9	6	33	131	24	8	7		na			na	Europe		animal	animals		diseased							El Garch et al. mcr-1 is borne by highly diverse Escherichia coli isolates since 2004 in food-producing animals in Europe. CMI 2016.
mcr1_195	E. coli	760	23	28	4	27	5	16	4		na			na	Europe		animal	animals		diseased							El Garch et al. mcr-1 is borne by highly diverse Escherichia coli isolates since 2004 in food-producing animals in Europe. CMI 2016.
mcr1_196	E. coli	1011	6	4	159	44	112	1	17		na			na	Europe		animal	animals		diseased							El Garch et al. mcr-1 is borne by highly diverse Escherichia coli isolates since 2004 in food-producing animals in Europe. CMI 2016.
mcr1_199	E. coli	1291	10	11	4	8	8	5	2	CC10	na			na	Europe		animal	animals		diseased							El Garch et al. mcr-1 is borne by highly diverse Escherichia coli isolates since 2004 in food-producing animals in Europe. CMI 2016.
mcr1_200	E. coli	1291	10	11	4	8	8	5	2	CC10	na			na	Europe		animal	animals		diseased							El Garch et al. mcr-1 is borne by highly diverse Escherichia coli isolates since 2004 in food-producing animals in Europe. CMI 2016.
mcr1_203	E. coli	1615	6	263	12	1	20	13	7		na			na	Europe		animal	animals		diseased							El Garch et al. mcr-1 is borne by highly diverse Escherichia coli isolates since 2004 in food-producing animals in Europe. CMI 2016.
mcr1_204	E. coli	1851	170	40	93	13	17	28	166		IncX4		4	no	Europe	Germany	human	patient	urine	diseased	2016	raw reads	ENA	ERR1562562	yes	yes	Fritzenwanker M, Imirzalioglu C, Gentil K, Falgenhauer L, Wagenlehner FM, Chakraborty T: Incidental detection of a urinary Escherichia coli isolate harbouring mcr-1 of a patient with no history of colistin treatment. Clinical microbiology and infection : the official publication of the European Society of Clinical Microbiology and Infectious Diseases 2016.
mcr1_205	E. coli	2373	35	37	27	25	4	5	73		na			na	Asia	China	human	patient	neonatal sepsis	diseased							Zheng et al. Coexistence of MCR-1 and NDM-1 in Clinical Escherichia coli Isolates. CID 2016.
mcr1_207	E. coli	3088	222	11	4	8	8	8	17		na			na	Europe		animal	animals		diseased							El Garch et al. mcr-1 is borne by highly diverse Escherichia coli isolates since 2004 in food-producing animals in Europe. CMI 2016.
mcr1_211	E. coli	5614	6	6	5	16	11	26	6		na			na	Europe		animal	animals		diseased							El Garch et al. mcr-1 is borne by highly diverse Escherichia coli isolates since 2004 in food-producing animals in Europe. CMI 2016.
mcr1_213	E. coli	3944	10	11	4	8	179	8	2	CC10	IncI2			no	North-America	Canada	human	patient	urine	diseased		pre-assembled	personal communication		no	yes	Payne et al. mcr-1–Positive Colistin-Resistant Escherichia coli in Traveler Returning to Canada from China. EID 2016.
mcr1_214	E. coli	unknown									IncI2			no	Europe	UK	human	patient	feces	diseased							Doumith et al. Detection of the plasmid-mediated mcr-1 gene conferring colistin resistance in human and food isolates of Salmonella enterica and Escherichia coli in England and Wales. JAC 2016
mcr1_215	E. coli	NA									IncHI2			na	Africa	Tunisia	animal	chicken	NA (x29)								Grami R, MansourW, MehriWet al. Impact of food animal trade on the spread of mcr-1-mediated colistin resistance, Tunisia, July 2015
mcr1_216	E. coli	na									IncHI2			na	Europe	France	animal	calves									Haenni et al. Co-occurrence of extended spectrum β lactamase and MCR-1 encoding genes on plasmids. LID 2016
mcr1_217	E. coli	na									IncI2			na	Asia	Japan	animal	cattle			2000-2014						Kawanishi M, Abo H, Ozawa M, et al. Prevalence of Colistin Resistance Gene mcr-1 and Absence of mcr-2 in Escherichia coli Isolated from Healthy Food-Producing Animals in Japan. Antimicrob. Agents Chemother. [Internet]. 61(1) (2017). Available from: http://aac.asm.org/content/61/1/e02057-16.abstract.
mcr1_218	E. coli	na									IncI2			na	Asia	Japan	animal	cattle			2000-2014						Kawanishi M, Abo H, Ozawa M, et al. Prevalence of Colistin Resistance Gene mcr-1 and Absence of mcr-2 in Escherichia coli Isolated from Healthy Food-Producing Animals in Japan. Antimicrob. Agents Chemother. [Internet]. 61(1) (2017). Available from: http://aac.asm.org/content/61/1/e02057-16.abstract.
mcr1_219	E. coli	na									IncI2			na	Asia	Japan	animal	cattle			2000-2014						Kawanishi M, Abo H, Ozawa M, et al. Prevalence of Colistin Resistance Gene mcr-1 and Absence of mcr-2 in Escherichia coli Isolated from Healthy Food-Producing Animals in Japan. Antimicrob. Agents Chemother. [Internet]. 61(1) (2017). Available from: http://aac.asm.org/content/61/1/e02057-16.abstract.
mcr1_220	E. coli	na									IncI2			na	Asia	Japan	animal	chicken			2000-2014						Kawanishi M, Abo H, Ozawa M, et al. Prevalence of Colistin Resistance Gene mcr-1 and Absence of mcr-2 in Escherichia coli Isolated from Healthy Food-Producing Animals in Japan. Antimicrob. Agents Chemother. [Internet]. 61(1) (2017). Available from: http://aac.asm.org/content/61/1/e02057-16.abstract.
mcr1_221	E. coli	na									IncI2			na	Asia	Japan	animal	chicken			2000-2014						Kawanishi M, Abo H, Ozawa M, et al. Prevalence of Colistin Resistance Gene mcr-1 and Absence of mcr-2 in Escherichia coli Isolated from Healthy Food-Producing Animals in Japan. Antimicrob. Agents Chemother. [Internet]. 61(1) (2017). Available from: http://aac.asm.org/content/61/1/e02057-16.abstract.
mcr1_222	E. coli	na									IncI2			na	Asia	Japan	animal	chicken			2000-2014						Kawanishi M, Abo H, Ozawa M, et al. Prevalence of Colistin Resistance Gene mcr-1 and Absence of mcr-2 in Escherichia coli Isolated from Healthy Food-Producing Animals in Japan. Antimicrob. Agents Chemother. [Internet]. 61(1) (2017). Available from: http://aac.asm.org/content/61/1/e02057-16.abstract.
mcr1_223	E. coli	na									IncI2			na	Asia	Japan	animal	pig			2000-2014						Kawanishi M, Abo H, Ozawa M, et al. Prevalence of Colistin Resistance Gene mcr-1 and Absence of mcr-2 in Escherichia coli Isolated from Healthy Food-Producing Animals in Japan. Antimicrob. Agents Chemother. [Internet]. 61(1) (2017). Available from: http://aac.asm.org/content/61/1/e02057-16.abstract.
mcr1_224	E. coli	na									IncI2			na	Asia	Japan	animal	pig			2000-2014						Kawanishi M, Abo H, Ozawa M, et al. Prevalence of Colistin Resistance Gene mcr-1 and Absence of mcr-2 in Escherichia coli Isolated from Healthy Food-Producing Animals in Japan. Antimicrob. Agents Chemother. [Internet]. 61(1) (2017). Available from: http://aac.asm.org/content/61/1/e02057-16.abstract.
mcr1_225	E. coli	na									IncI2			na	Asia	Japan	animal	pig			2000-2014						Kawanishi M, Abo H, Ozawa M, et al. Prevalence of Colistin Resistance Gene mcr-1 and Absence of mcr-2 in Escherichia coli Isolated from Healthy Food-Producing Animals in Japan. Antimicrob. Agents Chemother. [Internet]. 61(1) (2017). Available from: http://aac.asm.org/content/61/1/e02057-16.abstract.
mcr1_226	E. coli	unknown									IncI2			na	Asia	Pakistan	human	patient	burn wound	diseased							Mohsin et al. Description of the First Escherichia coli Clinical Isolate Harboring Colistin-Resistance mcr-1 Gene from the Indian Subcontinent. AAC 2016
mcr1_227	E. coli	na									IncHI2			na	North-America	Canada	animal	ground beef		healthy							Mulvey et al. Dissemination of the mcr-1 colistin resistance gene. LID 2016
mcr1_228	E. coli	na									IncI2			na	North-America	Canada	human	patient	gastrostomy	diseased							Mulvey et al. Dissemination of the mcr-1 colistin resistance gene. LID 2016
mcr1_229	E. coli	unknown									IncHI2	4		yes	Europe	Netherlands	animal	veal calf			2010–11						Veldman et al. Location of colistin resistance gene mcr-1 in Enterobacteriaceae from livestock and meat. JAC 2016
mcr1_230	Salmonella	na									IncX4			no	Europe	Netherlands	animal	chicken meat	food	healthy	2010-2015						Veldman et al. Location of colistin resistance gene mcr-1 in Enterobacteriaceae from livestock and meat. JAC 2016
mcr1_231	Salmonella	na									IncX4			no	Europe	Netherlands	animal	chicken meat	food	healthy	2010-2015						Veldman et al. Location of colistin resistance gene mcr-1 in Enterobacteriaceae from livestock and meat. JAC 2016
mcr1_232	Salmonella	na									IncX4			no	Europe	Netherlands	animal	chicken meat	food	healthy	2010-2015						Veldman et al. Location of colistin resistance gene mcr-1 in Enterobacteriaceae from livestock and meat. JAC 2016
mcr1_233	Salmonella	na									IncX4			no	Europe	Netherlands	animal	chicken meat	food	healthy	2010-2015						Veldman et al. Location of colistin resistance gene mcr-1 in Enterobacteriaceae from livestock and meat. JAC 2016
mcr1_234	Salmonella	na									IncX4			no	Europe	Netherlands	animal	chicken meat	food	healthy	2010-2015						Veldman et al. Location of colistin resistance gene mcr-1 in Enterobacteriaceae from livestock and meat. JAC 2016
mcr1_235	Salmonella	na									IncX4			no	Europe	Netherlands	animal	chicken meat	food	healthy	2010-2015						Veldman et al. Location of colistin resistance gene mcr-1 in Enterobacteriaceae from livestock and meat. JAC 2016
mcr1_236	Salmonella	na									IncX4			no	Europe	Netherlands	animal	chicken meat	food	healthy	2010-2015						Veldman et al. Location of colistin resistance gene mcr-1 in Enterobacteriaceae from livestock and meat. JAC 2016
mcr1_237	Salmonella	na									IncX4			no	Europe	Netherlands	animal	chicken meat	food	healthy	2010-2015						Veldman et al. Location of colistin resistance gene mcr-1 in Enterobacteriaceae from livestock and meat. JAC 2016
mcr1_238	Salmonella	na									IncX4			no	Europe	Netherlands	animal	chicken meat	food	healthy	2010-2015						Veldman et al. Location of colistin resistance gene mcr-1 in Enterobacteriaceae from livestock and meat. JAC 2016
mcr1_239	Salmonella	na									IncX4			no	Europe	Netherlands	animal	chicken meat	food	healthy	2010-2015						Veldman et al. Location of colistin resistance gene mcr-1 in Enterobacteriaceae from livestock and meat. JAC 2016
mcr1_240	Salmonella	na									IncX4			no	Europe	Netherlands	animal	chicken meat	food	healthy	2010-2015						Veldman et al. Location of colistin resistance gene mcr-1 in Enterobacteriaceae from livestock and meat. JAC 2016
mcr1_241	Salmonella	na									IncX4			no	Europe	Netherlands	animal	turkey meat	food	healthy	2013						Veldman et al. Location of colistin resistance gene mcr-1 in Enterobacteriaceae from livestock and meat. JAC 2016
mcr1_242	Salmonella	na									IncX4			no	Europe	Netherlands	animal	turkey meat	food	healthy	2015						Veldman et al. Location of colistin resistance gene mcr-1 in Enterobacteriaceae from livestock and meat. JAC 2016
mcr1_45	E. coli	10	10	11	4	8	8	8	2	CC10	na			na	Europe	Belgium	animal	pig	diarrhea	diseased							Xavier et al. Complete sequence of an IncFII plasmid harbouring the colistin resistance gene mcr-1 isolated from Belgian pig farms. JAC 2016
mcr1_46	E. coli	90	6	4	12	1	20	8	7	ST88	na			na	Europe	Belgium	animal	pig	diarrhea	diseased							Xavier et al. Complete sequence of an IncFII plasmid harbouring the colistin resistance gene mcr-1 isolated from Belgian pig farms. JAC 2016
mcr1_47	E. coli	100	10	27	5	10	12	9	2	CC100	na			na	Europe	Belgium	animal	pig		diseased							Xavier et al. Complete sequence of an IncFII plasmid harbouring the colistin resistance gene mcr-1 isolated from Belgian pig farms. JAC 2016
mcr1_48	E. coli	100	10	27	5	10	12	9	2	CC100	na			na	Europe	Belgium	animal	pig		diseased							Xavier et al. Complete sequence of an IncFII plasmid harbouring the colistin resistance gene mcr-1 isolated from Belgian pig farms. JAC 2016
mcr1_49	E. coli	new2	10	27	5	10	172	9	2	CC100	na			na	Europe	Belgium	animal	pig	diarrhea	diseased							Xavier et al. Complete sequence of an IncFII plasmid harbouring the colistin resistance gene mcr-1 isolated from Belgian pig farms. JAC 2016
mcr1_50	E. coli	new3	10	11	4	8	266	8	2	CC10	na			na	Europe	Belgium	animal	pig	diarrhea	diseased							Xavier et al. Complete sequence of an IncFII plasmid harbouring the colistin resistance gene mcr-1 isolated from Belgian pig farms. JAC 2016
mcr1_56	E. coli	457	101	88	97	108	26	79	2		IncHI2			yes	Europe	UK	human	patient	blood	diseased							Doumith et al. Detection of the plasmid-mediated mcr-1 gene conferring colistin resistance in human and food isolates of Salmonella enterica and Escherichia coli in England and Wales. JAC 2016
mcr1_57	E. coli	457	101	88	97	108	26	79	2		IncHI2			yes	Europe	UK	human	patient	blood	diseased							Doumith et al. Detection of the plasmid-mediated mcr-1 gene conferring colistin resistance in human and food isolates of Salmonella enterica and Escherichia coli in England and Wales. JAC 2016
mcr1_68	E. coli	10	10	11	4	8	8	8	2	CC10	NA			na	Europe	Italy	human	elderly care home	feces	healthy							Giufre et al. Emergence of the colistin resistance mcr-1 determinant in commensal Escherichia coli from residents of long-term-care facilities in Italy. JAC 2016
mcr1_69	E. coli	88	6	4	12	1	20	12	7	ST88	NA			na	Europe	Italy	human	elderly care home	feces	healthy							Giufre et al. Emergence of the colistin resistance mcr-1 determinant in commensal Escherichia coli from residents of long-term-care facilities in Italy. JAC 2016
mcr1_70	E. coli	2165	6	23	3	16	9	7	7		NA			na	Europe	Italy	human	elderly care home resident	feces	healthy							Giufre et al. Emergence of the colistin resistance mcr-1 determinant in commensal Escherichia coli from residents of long-term-care facilities in Italy. JAC 2016
mcr1_71	E. coli	617	10	11	4	8	8	13	73	CC10	na			yes	Europe	Poland	human	patient	UTI	diseased							Izdebski et al. Mobile MCR-1-associated resistance to colistin in Poland. JAC 2016
mcr1_81	E. coli	10	10	11	4	8	8	8	2	CC10	IncHI2	3		yes	Europe	Netherlands	animal	broiler		unknown	2012						Veldman et al. Location of colistin resistance gene mcr-1 in Enterobacteriaceae from livestock and meat. JAC 2016
mcr1_82	E. coli	10	10	11	4	8	8	8	2	CC10	IncHI2	4		yes	Europe	Netherlands	animal	veal calf		unknown	2010–11						Veldman et al. Location of colistin resistance gene mcr-1 in Enterobacteriaceae from livestock and meat. JAC 2016
mcr1_83	E. coli	10	10	11	4	8	8	8	2	CC10	na			yes	Europe	Netherlands	animal	veal calf		unknown	2011						Veldman et al. Location of colistin resistance gene mcr-1 in Enterobacteriaceae from livestock and meat. JAC 2016
mcr1_84	E. coli	10	10	11	4	8	8	8	2	CC10	na			yes	Europe	Netherlands	animal	broiler		unknown	2012						Veldman et al. Location of colistin resistance gene mcr-1 in Enterobacteriaceae from livestock and meat. JAC 2016
mcr1_85	E. coli	38	4	26	2	25	5	5	19		IncHI2	4		yes	Europe	Netherlands	animal	broiler		unknown							Veldman et al. Location of colistin resistance gene mcr-1 in Enterobacteriaceae from livestock and meat. JAC 2016
mcr1_86	E. coli	57	6	31	5	28	1	1	2		IncX4			no	Europe	Netherlands	animal	veal calf		unknown	2010						Veldman et al. Location of colistin resistance gene mcr-1 in Enterobacteriaceae from livestock and meat. JAC 2016
mcr1_87	E. coli	57	6	31	5	28	1	1	2		IncHI2	4		yes	Europe	Netherlands	animal	veal calf		unknown	2010–11						Veldman et al. Location of colistin resistance gene mcr-1 in Enterobacteriaceae from livestock and meat. JAC 2016
mcr1_88	E. coli	57	6	31	5	28	1	1	2		chromosome			yes	Europe	Netherlands	animal	veal calf		unknown	2010–11						Veldman et al. Location of colistin resistance gene mcr-1 in Enterobacteriaceae from livestock and meat. JAC 2016
mcr1_89	E. coli	57	6	31	5	28	1	1	2		chromosome			yes	Europe	Netherlands	animal	veal calf		unknown	2010–11						Veldman et al. Location of colistin resistance gene mcr-1 in Enterobacteriaceae from livestock and meat. JAC 2016
mcr1_90	E. coli	351	6	95	4	88	7	7	7		IncHI2	6		yes	Europe	Netherlands	animal	broiler		unknown	2012						Veldman et al. Location of colistin resistance gene mcr-1 in Enterobacteriaceae from livestock and meat. JAC 2016
mcr1_91	E. coli	410	6	4	12	1	20	18	7	CC88	IncHI2	2		yes	Europe	Netherlands	animal	veal calf		unknown	2011						Veldman et al. Location of colistin resistance gene mcr-1 in Enterobacteriaceae from livestock and meat. JAC 2016
mcr1_92	E. coli	410	6	4	12	1	20	18	7	CC88	na			yes	Europe	Netherlands	animal	veal calf		unknown	2011						Veldman et al. Location of colistin resistance gene mcr-1 in Enterobacteriaceae from livestock and meat. JAC 2016
mcr1_93	E. coli	624	92	4	87	96	70	58	91		IncHI2	4		yes	Europe	Netherlands	animal	veal calf		unknown	2010–11						Veldman et al. Location of colistin resistance gene mcr-1 in Enterobacteriaceae from livestock and meat. JAC 2016
mcr1_94	E. coli	648	92	4	87	96	70	58	2		IncHI2	4		yes	Europe	Netherlands	animal	veal calf		unknown	2010						Veldman et al. Location of colistin resistance gene mcr-1 in Enterobacteriaceae from livestock and meat. JAC 2016
mcr1_95	E. coli	648	92	4	87	96	70	58	2		IncHI2	4		yes	Europe	Netherlands	animal	veal calf		unknown	2010–11						Veldman et al. Location of colistin resistance gene mcr-1 in Enterobacteriaceae from livestock and meat. JAC 2016
mcr1_96	E. coli	648	92	4	87	96	70	58	2		IncHI2	4		yes	Europe	Netherlands	animal	veal calf		unknown	2010–11						Veldman et al. Location of colistin resistance gene mcr-1 in Enterobacteriaceae from livestock and meat. JAC 2016
mcr1_97	E. coli	648	92	4	87	96	70	58	2		na			yes	Europe	Netherlands	animal	veal calf		unknown	2011						Veldman et al. Location of colistin resistance gene mcr-1 in Enterobacteriaceae from livestock and meat. JAC 2016
mcr1_98	E. coli	752	10	11	4	8	8	8	49	CC10	IncX4			no	Europe	Netherlands	animal	broiler		unknown	2010–13						Veldman et al. Location of colistin resistance gene mcr-1 in Enterobacteriaceae from livestock and meat. JAC 2016
mcr1_99	E. coli	752	10	11	4	8	8	8	49	CC10	IncX4			no	Europe	Netherlands	animal	broiler		unknown	2011–13						Veldman et al. Location of colistin resistance gene mcr-1 in Enterobacteriaceae from livestock and meat. JAC 2016
MCR1_NJ	E. coli	unknown	NA	37	29	25	4	5	73		IncX4		3	no	North-America	USA	human	patient	UTI	diseased		pre-assembled	NCBI	MAJK00000000	yes	yes	Mediavilla et al. Colistin- and Carbapenem-Resistant Escherichia coli Harboring mcr-1 and blaNDM-5, Causing a Complicated Urinary Tract Infection in a Patient from the United States. Mbio 2016.
mcr1-sal-1	Salmonella	na									incX4			na	Europe	Portugal	human	clinical sample	feces/blood	diseased	2011-2012						Campos J, Cristino L, Peixe L, Antunes P: MCR-1 in multidrug-resistant and copper-tolerant clinically relevant Salmonella 1,4,[5],12:i:- and S. Rissen clones in Portugal, 2011 to 2015. Euro surveillance : bulletin Europeen sur les maladies transmissibles = European communicable disease bulletin 2016, 21(26).
mcr1-sal-10	Salmonella	na									incX4			no	Europe	Portugal	animal	pig	carcass		2014-2015						Campos J, Cristino L, Peixe L, Antunes P: MCR-1 in multidrug-resistant and copper-tolerant clinically relevant Salmonella 1,4,[5],12:i:- and S. Rissen clones in Portugal, 2011 to 2015. Euro surveillance : bulletin Europeen sur les maladies transmissibles = European communicable disease bulletin 2016, 21(26).
mcr1-sal-11	Salmonella	na									incX4			no	Europe	Portugal	animal	pig	carcass		2014-2015						Campos J, Cristino L, Peixe L, Antunes P: MCR-1 in multidrug-resistant and copper-tolerant clinically relevant Salmonella 1,4,[5],12:i:- and S. Rissen clones in Portugal, 2011 to 2015. Euro surveillance : bulletin Europeen sur les maladies transmissibles = European communicable disease bulletin 2016, 21(26).
mcr1-sal-2	Salmonella	na									IncHI2	na		na	Europe	Portugal	human	clinical sample	feces/blood	diseased	2011-2012						Campos J, Cristino L, Peixe L, Antunes P: MCR-1 in multidrug-resistant and copper-tolerant clinically relevant Salmonella 1,4,[5],12:i:- and S. Rissen clones in Portugal, 2011 to 2015. Euro surveillance : bulletin Europeen sur les maladies transmissibles = European communicable disease bulletin 2016, 21(26).
mcr1-sal-3	Salmonella	na									IncHI2	na		na	Europe	Portugal	human	clinical sample	feces/blood	diseased	2011-2012						Campos J, Cristino L, Peixe L, Antunes P: MCR-1 in multidrug-resistant and copper-tolerant clinically relevant Salmonella 1,4,[5],12:i:- and S. Rissen clones in Portugal, 2011 to 2015. Euro surveillance : bulletin Europeen sur les maladies transmissibles = European communicable disease bulletin 2016, 21(26).
mcr1-sal-4	Salmonella	na									IncHI2	na		na	Europe	Portugal	human	clinical sample	feces/blood	diseased	2011-2012						Campos J, Cristino L, Peixe L, Antunes P: MCR-1 in multidrug-resistant and copper-tolerant clinically relevant Salmonella 1,4,[5],12:i:- and S. Rissen clones in Portugal, 2011 to 2015. Euro surveillance : bulletin Europeen sur les maladies transmissibles = European communicable disease bulletin 2016, 21(26).
mcr1-sal-5	Salmonella	na									incX4			na	Europe	Portugal	animal	pig	carcass		2014-2015						Campos J, Cristino L, Peixe L, Antunes P: MCR-1 in multidrug-resistant and copper-tolerant clinically relevant Salmonella 1,4,[5],12:i:- and S. Rissen clones in Portugal, 2011 to 2015. Euro surveillance : bulletin Europeen sur les maladies transmissibles = European communicable disease bulletin 2016, 21(26).
mcr1-sal-6	Salmonella	na									incX4			na	Europe	Portugal	animal	pig	carcass		2014-2015						Campos J, Cristino L, Peixe L, Antunes P: MCR-1 in multidrug-resistant and copper-tolerant clinically relevant Salmonella 1,4,[5],12:i:- and S. Rissen clones in Portugal, 2011 to 2015. Euro surveillance : bulletin Europeen sur les maladies transmissibles = European communicable disease bulletin 2016, 21(26).
mcr1-sal-7	Salmonella	na									IncHI2	4		na	Europe	Portugal	animal	pig	carcass		2014-2015						Campos J, Cristino L, Peixe L, Antunes P: MCR-1 in multidrug-resistant and copper-tolerant clinically relevant Salmonella 1,4,[5],12:i:- and S. Rissen clones in Portugal, 2011 to 2015. Euro surveillance : bulletin Europeen sur les maladies transmissibles = European communicable disease bulletin 2016, 21(26).
mcr1-sal-8	Salmonella	na									IncHI2	4		na	Europe	Portugal	animal	pig	carcass		2014-2015						Campos J, Cristino L, Peixe L, Antunes P: MCR-1 in multidrug-resistant and copper-tolerant clinically relevant Salmonella 1,4,[5],12:i:- and S. Rissen clones in Portugal, 2011 to 2015. Euro surveillance : bulletin Europeen sur les maladies transmissibles = European communicable disease bulletin 2016, 21(26).
mcr1-sal-9	Salmonella	na									IncHI2	4		no	Europe	Portugal	animal	pig	meat	healthy	2015						Campos J, Cristino L, Peixe L, Antunes P: MCR-1 in multidrug-resistant and copper-tolerant clinically relevant Salmonella 1,4,[5],12:i:- and S. Rissen clones in Portugal, 2011 to 2015. Euro surveillance : bulletin Europeen sur les maladies transmissibles = European communicable disease bulletin 2016, 21(26).
mcr2_1	E. coli	10	10	11	4	8	8	8	2	CC10	incX4	na		no	Europe	Belgium	animal	pig	feces		2011-2012						Xavier BB, Lammens C, Ruhal R, Kumar-Singh S, Butaye P, Goossens H, Malhotra-Kumar S: Identification of a novel plasmid-mediated colistin-resistance gene, mcr-2, in Escherichia coli, Belgium, June 2016. Euro surveillance : bulletin Europeen sur les maladies transmissibles = European communicable disease bulletin 2016, 21(27).
mcr2_2	E. coli	10	10	11	4	8	8	8	2	CC10	incX4	na		no	Europe	Belgium	animal	pig	feces		2011-2012						Xavier BB, Lammens C, Ruhal R, Kumar-Singh S, Butaye P, Goossens H, Malhotra-Kumar S: Identification of a novel plasmid-mediated colistin-resistance gene, mcr-2, in Escherichia coli, Belgium, June 2016. Euro surveillance : bulletin Europeen sur les maladies transmissibles = European communicable disease bulletin 2016, 21(27).
mcr2_3	E. coli	167	10	11	4	8	8	13	2	CC10	incX4	na		no	Europe	Belgium	animal	calf	feces		2011-2012						Xavier BB, Lammens C, Ruhal R, Kumar-Singh S, Butaye P, Goossens H, Malhotra-Kumar S: Identification of a novel plasmid-mediated colistin-resistance gene, mcr-2, in Escherichia coli, Belgium, June 2016. Euro surveillance : bulletin Europeen sur les maladies transmissibles = European communicable disease bulletin 2016, 21(27).
MG1655	E. coli	98	10	11	4	39	8	8	2	CC10	na			na	Asia	China	animal	pigs	feces	healthy	2016						Wang et al. Complex dissemination of the diversified mcr-1-harbouring plasmids in Escherichia coli of different sequence types. Oncotarget 2016.
MRSN388634	E. coli	457	101	88	97	108	26	79	2		IncF		3	yes	North-America	USA	human	patient	UTI	diseased	2016	raw reads	NCBI	SRR3624655	yes	yes	McGann et al Escherichia coli Harboring mcr-1 and blaCTX-M on a Novel IncF Plasmid: First Report of mcr-1 in the United States. AAC 2016
MRY15-117	E. coli	457	101	88	97	108	26	79	2		IncI2			na	Asia	Japan	animal	Cattle	mastitis	diseased	2012						Suzuki S, Ohnishi M, Kawanishi M, Akiba M, Kuroda M: Investigation of a plasmid genome database for colistin-resistance gene mcr-1. The Lancet Infectious diseases 2016, 16(3):284-285.
MRY15-125	E. coli	457	101	88	97	108	26	79	2		IncI2			na	Asia	Japan	animal	Cattle	mastitis	diseased	2012						Suzuki S, Ohnishi M, Kawanishi M, Akiba M, Kuroda M: Investigation of a plasmid genome database for colistin-resistance gene mcr-1. The Lancet Infectious diseases 2016, 16(3):284-285.
MRY15-131	E. coli	457	101	88	97	108	26	79	2		IncI2			na	Asia	Japan	animal	Cattle	mastitis	diseased	2013						Suzuki S, Ohnishi M, Kawanishi M, Akiba M, Kuroda M: Investigation of a plasmid genome database for colistin-resistance gene mcr-1. The Lancet Infectious diseases 2016, 16(3):284-285.
MRY15-132	E. coli	457	101	88	97	108	26	79	2		IncI2			na	Asia	Japan	animal	Cattle	mastitis	diseased	2013						Suzuki S, Ohnishi M, Kawanishi M, Akiba M, Kuroda M: Investigation of a plasmid genome database for colistin-resistance gene mcr-1. The Lancet Infectious diseases 2016, 16(3):284-285.
MT02C.A5	E. coli	746	10	7	4	8	12	8	2	CC10	IncI2		2	yes	Asia	Vietnam	animal	Chicken	boot swab	environment	2012-2013	raw reads	ENA	PRJEB14873	yes	yes	Nguyen T.V. et al., Zoonotic transmission of the mcr-1 colistin resistance gene from non-intensive poultry farms in Vietnam, EID 2017 (in press)
MT26F.G1	E. coli	354	85	88	78	29	59	58	62		not found		3	yes	Asia	Vietnam	human	Farmer	rectal swab	healthy	2012-2013	raw reads	ENA	PRJEB14873	yes	no	Nguyen T.V. et al., Zoonotic transmission of the mcr-1 colistin resistance gene from non-intensive poultry farms in Vietnam, EID 2017 (in press)
MT31F.G1	E. coli	93	6	11	4	10	7	8	6		IncHI2		2	yes	Asia	Vietnam	human	Farmer	rectal swab	healthy	2012-2013	raw reads	ENA	PRJEB14873	yes	yes	Nguyen T.V. et al., Zoonotic transmission of the mcr-1 colistin resistance gene from non-intensive poultry farms in Vietnam, EID 2017 (in press)
MT50C.C1	E. coli	156	6	29	32	16	11	8	44		not found		1	yes	Asia	Vietnam	animal	Chicken	boot swab	environment	2012-2013	raw reads	ENA	PRJEB14873	yes	no	Nguyen T.V. et al., Zoonotic transmission of the mcr-1 colistin resistance gene from non-intensive poultry farms in Vietnam, EID 2017 (in press)
MT56C.G2	E. coli	48	6	11	4	8	8	8	2	CC10	not found		2	no	Asia	Vietnam	animal	Chicken	boot swab	environment	2012-2013	raw reads	ENA	PRJEB14873	yes	no	Nguyen T.V. et al., Zoonotic transmission of the mcr-1 colistin resistance gene from non-intensive poultry farms in Vietnam, EID 2017 (in press)
N-A	E. coli	na									IncFIB			na	Europe	Switzerland	human	patient		diseased							Nordmann P., Reto Lienhard, Nicolas Kieffer, Olivier Clerc, and Laurent Poirel Plasmid-Mediated Colistin-Resistant Escherichia coli in Bacteremia in Switzerland Clin Infect Dis. (2016) 62 (10): 1322-1323 first published online March 1, 2016 doi:10.1093/cid/ciw124
N-B	E. coli	na									IncFIB			na	Europe	Switzerland	human	patient		diseased							Nordmann P., Reto Lienhard, Nicolas Kieffer, Olivier Clerc, and Laurent Poirel Plasmid-Mediated Colistin-Resistant Escherichia coli in Bacteremia in Switzerland Clin Infect Dis. (2016) 62 (10): 1322-1323 first published online March 1, 2016 doi:10.1093/cid/ciw124
NC101	E. coli	773	6	165	4	10	7	8	6		IncI2	na		na	Oceania	New-Caledonia	human	patient	gastric fluid	diseased	2014						Robin F, Beyrouthy R, Colot J, et al. MCR-1 in ESBL-producing Escherichia coli responsible for human infections in New Caledonia. J. Antimicrob. Chemother. [Internet]. (2016). Available from: http://jac.oxfordjournals.org/content/early/2016/12/21/jac.dkw508.short.
NC68	E. coli	617	10	11	4	8	8	13	73	CC10	IncI2	na		na	Oceania	New-Caledonia	human	patient	ascitic fluid	diseased	2014						Robin F, Beyrouthy R, Colot J, et al. MCR-1 in ESBL-producing Escherichia coli responsible for human infections in New Caledonia. J. Antimicrob. Chemother. [Internet]. (2016). Available from: http://jac.oxfordjournals.org/content/early/2016/12/21/jac.dkw508.short.
NDM131	E. coli	156	6	29	32	16	11	8	44		IncI2			na	Asia	China	animal	Duck	rectal swab	diseased	2015						Yang et al. Emergence of NDM-5- and MCR-1-Producing Escherichia coli Clones ST648 and ST156 from a Single Muscovy Duck (Cairina moschata). AAC 2016.
NDM132	E. coli	648	92	4	87	96	70	58	2		IncHI2			na	Asia	China	animal	Duck	rectal swab	diseased	2015						Yang et al. Emergence of NDM-5- and MCR-1-Producing Escherichia coli Clones ST648 and ST156 from a Single Muscovy Duck (Cairina moschata). AAC 2016.
NRZ14408	E. coli	362	62	100	17	31	5	5	4		IncHI2			na	Europe	Germany	human	patient	foot wound	diseased	2014						Falgenhauer et al. Colistin resistance gene mcr-1 in extended-spectrum b-lactamase-producing and carbapenemaseproducing Gram-negative bacteria in Germany. LID 2016
O29	E. coli	405	35	37	29	25	4	5	73		IncFIB			na	Africa	Algeria	human	patient	sperm culture	diseased							Yanat et al. First report of the plasmid-mediated colistin resistance gene mcr-1 in a clinical Escherichia coli isolate in Algeria. IJAA 2016.
Ontario	E. coli	648	92	4	87	96	70	58	2		na			na	North-America	Canada	human	patient	blood	diseased	2010						Walkty A, Karlowsky JA, Adam HJ, et al. Frequency of MCR-1-mediated colistin resistance among Escherichia coli clinical isolates obtained from patients in Canadian hospitals (CANWARD 2008-2015). C. Open [Internet]. 4(4), E641–E645 (2016). Available from: http://cmajopen.ca/content/4/4/E641.abstract.
OW3E1	E. coli	359	43	41	15	90	11	8	6		IncX4			no	Europe	Switzerland	environment	water		environment	2012	pre-assembled	NCBI	KX129783.1		yes	Zurfuh et al. Occurrence of the Plasmid-Borne mcr-1 Colistin Resistance Gene in Extended-Spectrum-β-Lactamase-Producing Enterobacteriaceae in River Water and Imported Vegetable Samples in Switzerland. AAC 2016
P3	E. coli	877	9	175	33	131	24	8	7		IncY			yes	Asia	China	animal	pig farm	anal swab	unknown	2015-2016	pre-assembled	NCBI	KX880944		yes	Zhang C, Feng Y, Liu F, et al. A phage-like IncY plasmid carrying the mcr-1 gene in Escherichia coli from a pig farm in China. Antimicrob. Agents Chemother. [Internet]. (2016). Available from: http://aac.asm.org/content/early/2016/12/20/AAC.02035-16.abstract.
PET01	E. coli	93	6	11	4	10	7	8	6		na	na		na	Asia	China	animal	cat	feces	unknown	2016						Zhang et al Possible Transmission of mcr-1–Harboring Escherichia coli between Companion Animals and Human. EID 2016
PET02	E. coli	354	85	88	78	29	59	58	62		na	na		na	Asia	China	animal	dog	feces	unknown	2016						Zhang et al Possible Transmission of mcr-1–Harboring Escherichia coli between Companion Animals and Human. EID 2016
PET03	E. coli	354	85	88	78	29	59	58	62		na	na		na	Asia	China	animal	dog	feces	unknown	2016						Zhang et al Possible Transmission of mcr-1–Harboring Escherichia coli between Companion Animals and Human. EID 2016
PET04	E. coli	354	85	88	78	29	59	58	62		na	na		na	Asia	China	animal	dog	feces	unknown	2016						Zhang et al Possible Transmission of mcr-1–Harboring Escherichia coli between Companion Animals and Human. EID 2016
PO155	E. coli	new5	51	48	48	50	34	42	2		pO111			yes	Europe	UK	animal	pig farm			2015	raw reads	ENA	PRJEB13576	no	no	Duggett NA, Sayers E, AbuOun M, et al. Occurrence and characterization of mcr-1-harbouring Escherichia coli isolated from pigs in Great Britain from 2013 to 2015. J. Antimicrob. Chemother. [Internet]. (2016). Available from: http://jac.oxfordjournals.org/content/early/2016/12/02/jac.dkw477.abstract.
PO169	E. coli	6913	10	932	4	8	8	8	2		IncI2		2	no	Europe	UK	animal	pig farm			2015	raw reads	ENA	PRJEB13576	yes	yes	Duggett NA, Sayers E, AbuOun M, et al. Occurrence and characterization of mcr-1-harbouring Escherichia coli isolated from pigs in Great Britain from 2013 to 2015. J. Antimicrob. Chemother. [Internet]. (2016). Available from: http://jac.oxfordjournals.org/content/early/2016/12/02/jac.dkw477.abstract.
R02-111	E. coli	1	4	2	2	4	4	4	4		na			na	Asia	South-Korea	animal	Diseased pig		diseased	2015						Lim et al. First Detection of the mcr-1 Gene in Escherichia coli Isolated from Livestock between 2013 and 2015 in South Korea. AAC 2016.
R253	E. coli	10	10	11	4	8	8	8	2	CC10	IncHI2			yes	Europe	Germany	animal	pig	sock swab	unknown	2011						Falgenhauer et al. Colistin resistance gene mcr-1 in extended-spectrum b-lactamase-producing and carbapenemaseproducing Gram-negative bacteria in Germany. LID 2016
RL138	E. coli	602	6	19	33	26	11	8	6		IncHI2	4	1	na	Europe	Germany	animal	chicken meat		healthy	2012	raw reads	ENA	ERR1407278	yes	no	Falgenhauer L, Waezsada SE, Gwozdzinski K, Ghosh H, Doijad S, Bunk B, Sproer C, Imirzalioglu C, Seifert H, Irrgang A et al: Chromosomal Locations of mcr-1 and bla CTX-M-15 in Fluoroquinolone-Resistant Escherichia coli ST410. Emerging infectious diseases 2016, 22(9):1689-1691.
RL145	E. coli	88	6	4	12	1	20	12	7	ST88	IncX4		1	no	Europe	Germany	animal	beef meat		healthy	2012	raw reads	ENA	ERR1407279	yes	yes	Falgenhauer L, Waezsada SE, Gwozdzinski K, Ghosh H, Doijad S, Bunk B, Sproer C, Imirzalioglu C, Seifert H, Irrgang A et al: Chromosomal Locations of mcr-1 and bla CTX-M-15 in Fluoroquinolone-Resistant Escherichia coli ST410. Emerging infectious diseases 2016, 22(9):1689-1691.
RL158	E. coli	357	13	40	13	13	23	25	66		IncX4		4	no	Europe	Germany	animal	turkey meat		healthy	2012	raw reads	ENA	ERR1407280	yes	yes	Falgenhauer L, Waezsada SE, Gwozdzinski K, Ghosh H, Doijad S, Bunk B, Sproer C, Imirzalioglu C, Seifert H, Irrgang A et al: Chromosomal Locations of mcr-1 and bla CTX-M-15 in Fluoroquinolone-Resistant Escherichia coli ST410. Emerging infectious diseases 2016, 22(9):1689-1691.
RL465	E. coli	410	6	4	12	1	20	18	7	CC88	chromosome		1	na	Europe	Germany	animal	turkey meat		healthy	2013	raw reads	ENA	ERR1359224	yes	no	Falgenhauer L, Waezsada SE, Gwozdzinski K, Ghosh H, Doijad S, Bunk B, Sproer C, Imirzalioglu C, Seifert H, Irrgang A et al: Chromosomal Locations of mcr-1 and bla CTX-M-15 in Fluoroquinolone-Resistant Escherichia coli ST410. Emerging infectious diseases 2016, 22(9):1689-1691.
S01	Salmonella	na									IncI2			no	Asia	China	animal	chicken			2007						Li X-P, Fang L-X, Song J-Q, et al. Clonal spread of mcr-1 in PMQR-carrying ST34 Salmonella isolates from animals in China. Sci. Rep. [Internet]. 6, 38511 (2016). Available from: http://dx.doi.org/10.1038/srep38511.
S03-006	E. coli	162	9	65	5	1	9	13	6		na			na	Asia	South-Korea	animal	Chicken carcass		healthy	2014						Lim et al. First Detection of the mcr-1 Gene in Escherichia coli Isolated from Livestock between 2013 and 2015 in South Korea. AAC 2016.
S03-009	E. coli	10	10	11	4	8	8	8	2	CC10	na			na	Asia	South-Korea	animal	Chicken carcass		healthy	2014						Lim et al. First Detection of the mcr-1 Gene in Escherichia coli Isolated from Livestock between 2013 and 2015 in South Korea. AAC 2016.
S03-026	E. coli	2732	46	26	208	6	5	16	4		na			na	Asia	South-Korea	animal	Chicken carcass		healthy	2015						Lim et al. First Detection of the mcr-1 Gene in Escherichia coli Isolated from Livestock between 2013 and 2015 in South Korea. AAC 2016.
S03-031	E. coli	88	6	4	12	1	20	12	7	ST88	na			na	Asia	South-Korea	animal	Chicken carcass		healthy	2014						Lim et al. First Detection of the mcr-1 Gene in Escherichia coli Isolated from Livestock between 2013 and 2015 in South Korea. AAC 2016.
S03-109	E. coli	410	6	4	12	1	20	18	7	CC88	na			na	Asia	South-Korea	animal	Chicken carcass		healthy	2013						Lim et al. First Detection of the mcr-1 Gene in Escherichia coli Isolated from Livestock between 2013 and 2015 in South Korea. AAC 2016.
S2.14	E. coli	na									IncI2			no	Asia	Malaysia	animal	Chicken feed in trough		healthy	2013	pre-assembled	NCBI	CP016187		yes	Yu et al. Emergence of mcr-1-mediated colistin resistance in Escherichia coli in Malaysia IJAC 2016
S3	Salmonella	na									IncI2			no	Europe	UK	animal	pig	intestine		na	raw reads	ENA	PRJEB12519	no	yes	Anjum et al. Colistin resistance in Salmonella and Escherichia coli isolates from a pig farm in Great Britain. JAC 2016
S38	E. coli	602	6	19	33	26	11	8	6		IncHI2			yes	Europe	Switzerland	animal	chicken	raw meat	healthy	2015	pre-assembled	NCBI	KX129782.1		yes	Zurfluh K, Klumpp J, Nuesch-Inderbinen M, Stephan R: Full-Length Nucleotide Sequences of mcr-1-Harboring Plasmids Isolated from Extended-Spectrum-beta-Lactamase-Producing Escherichia coli Isolates of Different Origins. Antimicrobial agents and chemotherapy 2016, 60(9):5589-5591.
S51	E. coli	new1	6	4	5	16	24	1	14		chromosome	na	1	yes	Europe	Switzerland	animal	chicken	raw meat	healthy	2015	pre-assembled	NCBI	CP015995	yes	no	Zurfluh K, Tasara T, Poirel L, Nordmann P, Stephan R: Draft Genome Sequence of Escherichia coli S51, a Chicken Isolate Harboring a Chromosomally Encoded mcr-1 Gene. Genome announcements 2016, 4(4).
SA26	E. coli	68	33	26	2	31	5	16	19		IncHI2			yes	Africa	Saudi Arabia	human	patient	Blood	diseased	2012	pre-assembled	NCBI	KU743384		yes	Sonnevend et al. Plasmid-mediated colistin resistance in Escherichia coli from the Arabian Peninsula. IJID 2016.
Sal23	Salmonella	na									IncHI2			na	Europe	Portugal	animal	meat		healthy	2011						Figueiredo R, Card RM, Nunez J, Pomba C, Mendonca N, Anjum MF, Da Silva GJ: Detection of an mcr-1-encoding plasmid mediating colistin resistance in Salmonella enterica from retail meat in Portugal. The Journal of antimicrobial chemotherapy 2016, 71(8):2338-2340.
Sal25	Salmonella	na									IncHI2			no	Europe	Portugal	animal	pig meat	retail meat	healthy	2011	raw reads	ENA	PRJEB9808	no	yes	Figueiredo R, Card RM, Nunez J, Pomba C, Mendonca N, Anjum MF, Da Silva GJ: Detection of an mcr-1-encoding plasmid mediating colistin resistance in Salmonella enterica from retail meat in Portugal. The Journal of antimicrobial chemotherapy 2016, 71(8):2338-2340.
SC23	Salmonella	na	na	na	na	na	na	na	na		IncI2			yes	Asia	China	animal	Chicken	intestine		2014	pre-assembled	NCBI	KU934209		yes	Yang YQ, Zhang AY, Ma SZ, Kong LH, Li YX, Liu JX, Davis MA, Guo XY, Liu BH, Lei CW et al: Co-occurrence of mcr-1 and ESBL on a single plasmid in Salmonella enterica. The Journal of antimicrobial chemotherapy 2016, 71(8):2336-2338.
SD-112	E. coli	na									IncX4			no	Asia	China	animal	healthy pigs	feces	healthy	2014-2015						Li R, Xie M, Zhang J, et al. Genetic characterization of mcr-1-bearing plasmids to depict molecular mechanisms underlying dissemination of the colistin resistance determinant. J. Antimicrob. Chemother. [Internet]. 72(2), 393–401 (2016). Available from: http://dx.doi.org/10.1093/jac/dkw411.
SD-137	E. coli	na									IncI2			no	Asia	China	animal	healthy pigs	feces	healthy	2014-2015						Li R, Xie M, Zhang J, et al. Genetic characterization of mcr-1-bearing plasmids to depict molecular mechanisms underlying dissemination of the colistin resistance determinant. J. Antimicrob. Chemother. [Internet]. 72(2), 393–401 (2016). Available from: http://dx.doi.org/10.1093/jac/dkw411.
SE65	E. coli	405	35	37	29	25	4	5	73		na			na	Africa	Algeria	human	patient	urine	diseased	2011						Berrazeg et al. First Detected Human Case in Algeria of mcr-1 Plasmid-Mediated Colistin Resistance in a 2011 Escherichia coli Isolate. AAC 2016.
SHP45	E. coli	NA									IncI2			yes	Asia	China	animal	pig			2013	pre-assembled	NCBI	KP347127.1		yes	Liu et al Emergence of plasmid-mediated colistin resistance mechanism MCR-1 in animals and human beings in China: a microbiological and molecular biological study. LID 2015
STEC-CQ09	E. coli	88	6	4	12	1	20	12	7	ST88	not found		1	yes	Asia	China	animal	healthy pigs	faecal, small intestine content and colon content	healthy		pre-assembled	NCBI	FLOA01000000	yes	no	Bai L, Hurley D, Li J, Meng Q, Wang J, Fanning S, Xiong Y: Characterisation of multidrug-resistant Shiga toxin-producing Escherichia coli cultured from pigs in China: co-occurrence of extended-spectrum beta-lactamase- and mcr-1-encoding genes on plasmids. International journal of antimicrobial agents 2016, 48(4):445-448.
STEC-CQ10	E. coli	3628	10	11	351	8	8	8	2	CC10	na			yes	Asia	China	animal	healthy pigs	faecal, small intestine content and colon content	healthy		pre-assembled	NCBI	FLOF01000000	no	no	Bai L, Hurley D, Li J, Meng Q, Wang J, Fanning S, Xiong Y: Characterisation of multidrug-resistant Shiga toxin-producing Escherichia coli cultured from pigs in China: co-occurrence of extended-spectrum beta-lactamase- and mcr-1-encoding genes on plasmids. International journal of antimicrobial agents 2016, 48(4):445-448.
SZ01	E. coli	2448	6	23	14	18	9	8	14		IncX4			no	Asia	China	human	patient	blood	diseased							Du et al Emergence of the mcr-1 colistin resistance gene in carbapenem-resistant Enterobacteriaceae. LID 2016
SZ02	E. coli	2085	20	323	41	43	5	32	2		IncI2			no	Asia	China	human	patient	blood	diseased		pre-assembled	NCBI	KU761326		yes	Du et al Emergence of the mcr-1 colistin resistance gene in carbapenem-resistant Enterobacteriaceae. LID 2016
SZ03	K. pneumoniae	na									IncX4			no	Asia	China	human	patient	surgery wound	diseased							Du et al Emergence of the mcr-1 colistin resistance gene in carbapenem-resistant Enterobacteriaceae. LID 2016
SZ04	K. pneumoniae	na									IncX4			no	Asia	China	human	patient	peritoneal fluid	diseased		pre-assembled	NCBI	KU761327		yes	Du et al Emergence of the mcr-1 colistin resistance gene in carbapenem-resistant Enterobacteriaceae. LID 2016
T17	E. coli	359	43	41	15	90	11	8	6		na			yes	Asia	Taiwan	human	patient	sputum	diseased	2010						Kuo et al. Colistin resistance gene mcr-1 in Escherichia coli isolates from humans and retail meats, Taiwan. JAC 2016
T20	E. coli	573	96	40	77	100	23	28	66		na			no	Asia	Taiwan	human	patient	UTI	diseased	2012						Kuo et al. Colistin resistance gene mcr-1 in Escherichia coli isolates from humans and retail meats, Taiwan. JAC 2016
T23	E. coli	117	20	45	41	43	5	32	2		na			yes	Asia	Taiwan	human	patient	UTI	diseased	2012						Kuo et al. Colistin resistance gene mcr-1 in Escherichia coli isolates from humans and retail meats, Taiwan. JAC 2016
T46	E. coli	38	4	26	2	25	5	5	19		na			no	Asia	Taiwan	human	patient	UTI	diseased	2014						Kuo et al. Colistin resistance gene mcr-1 in Escherichia coli isolates from humans and retail meats, Taiwan. JAC 2016
T48	E. coli	117	20	45	41	43	5	32	2		na			no	Asia	Taiwan	human	patient	UTI	diseased	2014						Kuo et al. Colistin resistance gene mcr-1 in Escherichia coli isolates from humans and retail meats, Taiwan. JAC 2016
T52	E. coli	315	4	26	2	25	5	8	19		na			no	Asia	Taiwan	human	patient	UTI	diseased	2014						Kuo et al. Colistin resistance gene mcr-1 in Escherichia coli isolates from humans and retail meats, Taiwan. JAC 2016
T53	E. coli	701	46	156	130	25	5	16	19		na			no	Asia	Taiwan	human	patient	UTI	diseased	2014						Kuo et al. Colistin resistance gene mcr-1 in Escherichia coli isolates from humans and retail meats, Taiwan. JAC 2016
T54	E. coli	701	46	156	130	25	5	16	19		na			no	Asia	Taiwan	human	patient	blood	diseased	2014						Kuo et al. Colistin resistance gene mcr-1 in Escherichia coli isolates from humans and retail meats, Taiwan. JAC 2016
T56	E. coli	744	10	11	135	8	8	8	2	CC10	na			no	Asia	Taiwan	human	patient	blood	diseased	2014						Kuo et al. Colistin resistance gene mcr-1 in Escherichia coli isolates from humans and retail meats, Taiwan. JAC 2016
T58	E. coli	117	20	45	41	43	5	32	2		na			no	Asia	Taiwan	human	patient	ascites	diseased	2014						Kuo et al. Colistin resistance gene mcr-1 in Escherichia coli isolates from humans and retail meats, Taiwan. JAC 2016
T67	E. coli	131	53	40	47	13	36	28	29	ST131	na			no	Asia	Taiwan	human	patient	UTI	diseased	2014						Kuo et al. Colistin resistance gene mcr-1 in Escherichia coli isolates from humans and retail meats, Taiwan. JAC 2016
T68	E. coli	167	10	11	4	8	8	13	2	CC10	na			no	Asia	Taiwan	human	patient	abcesses	diseased	2014						Kuo et al. Colistin resistance gene mcr-1 in Escherichia coli isolates from humans and retail meats, Taiwan. JAC 2016
T69	E. coli	457	101	88	97	108	26	79	2		na			no	Asia	Taiwan	human	patient	blood	diseased	2014						Kuo et al. Colistin resistance gene mcr-1 in Escherichia coli isolates from humans and retail meats, Taiwan. JAC 2016
T70	E. coli	648	92	4	87	96	70	58	2		na			yes	Asia	Taiwan	human	patient	abcesses	diseased	2014						Kuo et al. Colistin resistance gene mcr-1 in Escherichia coli isolates from humans and retail meats, Taiwan. JAC 2016
THSJ02	E. coli	167	10	11	4	8	8	13	2	CC10	IncI2			na	Asia	China	animal	chicken meat		healthy	2014						Yao et al Carbapenem-resistant and colistin-resistant Escherichia coli co-producing NDM-9 and MCR-1. LID 2016
V163	E. coli	846	83	172	142	158	1	1	17		IncX4			no	Europe	Germany	animal	pig	feces	unknown	2010						Falgenhauer et al. Colistin resistance gene mcr-1 in extended-spectrum b-lactamase-producing and carbapenemaseproducing Gram-negative bacteria in Germany. LID 2016
VT55363	E. coli	na									IncI2			yes	Africa	South Africa	animal	broiler				pre-assembled	NCBI	KU870627		yes	Perreten et al. Colistin Resistance Gene mcr-1 in Avian-Pathogenic Escherichia coli in South Africa. AAC 2016
wb15	E. coli	744	10	11	135	8	8	8	2	CC10	IncI2			yes	South-America	Argentina	animal	kelp gulls	feces	unknown	2012						Liakopoulos et al. The colistin resistance mcr-1 gene is going wild. JAC 2016
wb2	E. coli	744	10	11	135	8	8	8	2	CC10	IncI2			yes	South-America	Argentina	animal	kelp gulls	feces	unknown	2012						Liakopoulos et al. The colistin resistance mcr-1 gene is going wild. JAC 2016
wb32	E. coli	744	10	11	135	8	8	8	2	CC10	IncI2			yes	South-America	Argentina	animal	kelp gulls	feces	unknown	2012						Liakopoulos et al. The colistin resistance mcr-1 gene is going wild. JAC 2016
wb38	E. coli	744	10	11	135	8	8	8	2	CC10	IncI2			yes	South-America	Argentina	animal	kelp gulls	feces	unknown	2012						Liakopoulos et al. The colistin resistance mcr-1 gene is going wild. JAC 2016
wb6	E. coli	101	43	41	15	18	11	7	6		IncI2			yes	South-America	Argentina	animal	kelp gulls	feces	unknown	2012						Liakopoulos et al. The colistin resistance mcr-1 gene is going wild. JAC 2016
WCH1410	Kluyvera ascorbata	na	na	na	na	na	na	na	na		IncI2	na		no	Asia	China	environment	hospital sewage	environment	environment	2015	pre-assembled	NCBI	KU922754.1	no	yes	Zhao F, Zong Z: Kluyvera ascorbata carrying the mcr-1 colistin resistance gene from hospital sewage. Antimicrobial agents and chemotherapy 2016.
WCHKP1511	K. pneumoniae	na	na	na	na	na	na	na	na		IncP	na		yes	Asia	China	environment	hospital sewage	environment	environment	2015	pre-assembled	NCBI	KX377410	no	yes	Zhao F. et al 2016. An IncP plasmid carrying the colistin resistance gene mcr-1 in Klebsiella pneumoniae from hospital sewage. Antimicrob. Agents Chemother. AAC.02229-16;
WF5-19	E. coli	na									IncI2			yes	Asia	China	animal	chicken	diarrhea	diseased	2015						Liu B-T, Song F-J, Zou M, Hao Z-H, Shan H. Emergence of colistin resistance gene mcr-1 in Cronobacter sakazakii producing NDM-9 and Escherichia coli from the same animal. Antimicrob. Agents Chemother. [Internet]. (2016). Available from: http://aac.asm.org/content/early/2016/11/08/AAC.01444-16.abstract.
WF5-19C	Cronobacter sakasakii	na									IncI2			yes	Asia	China	animal	chicken	diarrhea	diseased	2015	pre-assembled	NCBI	KX505142		yes	Liu B-T, Song F-J, Zou M, Hao Z-H, Shan H. Emergence of colistin resistance gene mcr-1 in Cronobacter sakazakii producing NDM-9 and Escherichia coli from the same animal. Antimicrob. Agents Chemother. [Internet]. (2016). Available from: http://aac.asm.org/content/early/2016/11/08/AAC.01444-16.abstract.
WF5-21C	Cronobacter sakasakii	na									IncI2			yes	Asia	China	animal	chicken	diarrhea	diseased	2015						Liu B-T, Song F-J, Zou M, Hao Z-H, Shan H. Emergence of colistin resistance gene mcr-1 in Cronobacter sakazakii producing NDM-9 and Escherichia coli from the same animal. Antimicrob. Agents Chemother. [Internet]. (2016). Available from: http://aac.asm.org/content/early/2016/11/08/AAC.01444-16.abstract.
WH12	E. coli	na									IncI2			no	Asia	China	na	NA	NA							no	Gao R, Wang Q, Li P, Li Z, Feng Y: Genome sequence and characteristics of plasmid pWH12, a variant of the mcr-1-harbouring plasmid pHNSHP45, from the multi-drug resistant E. coli. Virulence 2016, 7(6):732-735.
Z&Z1409	E. coli	609	8	7	1	8	8	7	6		na			na	South-America	Ecuador	human	patient	appendicitis	diseased							Ortega-Paredes et al. Colistin-resistant Escherichia coli clinical isolate harbouring the mcr-1 gene in Ecuador. EI 2016.
*: database from which the raw reads or sequences were retrieved: ENA = European Nucleotide Archive (http://www.ebi.ac.uk/ena); NCBI = National Center for Biotechnology Information (https://www.ncbi.nlm.nih.gov/)

## Sheet: Suppl Table 2
Isolates	014042624	0412016126	0412044854	0412049521	0413040864	14M009386	14M009387	210205630	210221272	213	BB1291	BJ10	CBT0637	CBT1023	CBT1437	CBT1454	CBT1531	CBT2231	CG05C_C1	CG05C_C2	CG10C_C1	CG40C_C2	CG48C_A2	CG48C_G2	CG50C_G2	CG54F_G2	CG60C_C1	CT31C_G1	CT37C_A1	CT41C_G2	CT48C_C1	CT48C_C2	CT48C_G2	CT67C_C1	CT67C_C2	ColR-40	E4	EC13	EC2	EC249	EC2_1	EC362	EC5	EC590	EC7	ESBL20150072	Eco8314	ICBEC7P	IHD86
014042624
0412016126	714.49
0412044854	1308.37	1295.51
0412049521	2849.8	2827.35	2820.61
0413040864	1285.92	1281.63	735.102	2819.18
14M009386	2528.16	2510	2526.12	2251.02	2507.35
14M009387	2528.16	2510	2526.12	2251.02	2507.35	0
210205630	735.102	565.714	1325.71	2829.39	1300	2519.59	2519.59
210221272	1284.69	1287.55	457.755	2798.37	679.184	2508.78	2508.78	1315.71
213	680	682.449	1286.12	2828.98	1262.45	2514.08	2514.08	695.51	1264.49
BB1291	2430.61	2422.65	2425.1	2798.98	2419.18	2104.49	2104.49	2438.16	2411.02	2421.63
BJ10	726.122	611.224	1321.63	2831.02	1309.8	2513.27	2513.27	646.122	1297.96	705.102	2424.49
CBT0637	721.429	103.673	1303.88	2829.59	1297.76	2517.55	2517.55	559.796	1295.92	691.633	2422.65	627.959
CBT1023	1308.37	1324.29	579.592	2806.33	743.061	2514.9	2514.9	1329.39	443.673	1301.22	2417.55	1335.1	1325.31
CBT1437	1293.27	1291.02	821.633	2835.51	842.857	2518.98	2518.98	1303.27	864.082	1275.51	2438.98	1311.22	1294.29	870
CBT1454	697.959	694.694	1308.37	2817.55	1270.2	2502.65	2502.65	704.694	1284.49	718.163	2418.98	722.041	703.469	1304.08	1301.22
CBT1531	1311.84	1327.76	583.061	2810.2	746.735	2518.78	2518.78	1333.06	447.143	1304.69	2421.43	1338.57	1328.78	5.5102	873.469	1307.76
CBT2231	1309.8	1326.12	580	2805.92	745.51	2510	2510	1330.2	447.959	1301.84	2417.14	1327.96	1325.1	36.7347	859.388	1296.73	40.2041
CG05C_C1	700.408	631.429	1311.84	2818.16	1296.12	2500.61	2500.61	672.449	1294.9	715.102	2413.67	651.429	642.245	1304.49	1295.1	666.327	1307.96	1316.12
CG05C_C2	700.204	631.224	1311.63	2817.96	1295.92	2500.41	2500.41	672.245	1294.69	714.898	2413.47	651.224	642.041	1304.29	1294.9	666.122	1307.76	1315.92	0.204082
CG10C_C1	723.469	620.612	1324.9	2829.8	1313.06	2513.47	2513.47	637.143	1301.84	703.061	2422.65	32.6531	627.551	1331.43	1316.12	723.265	1334.9	1332.65	652.449	652.245
CG40C_C2	722.449	620	1324.29	2829.18	1312.45	2512.86	2512.86	636.531	1301.22	702.449	2422.04	31.6327	626.939	1330.82	1315.51	722.653	1334.29	1332.04	651.837	651.633	1.42857
CG48C_A2	1307.76	1316.73	507.959	2808.16	727.551	2504.49	2504.49	1324.29	323.673	1286.53	2414.08	1331.63	1317.96	287.143	893.878	1295.1	290.612	289.592	1308.37	1308.16	1329.39	1328.78
CG48C_G2	1307.55	1316.53	507.755	2807.96	727.347	2504.29	2504.29	1324.08	323.469	1286.33	2413.88	1331.43	1317.76	286.939	893.673	1294.9	290.408	289.388	1308.16	1307.96	1329.18	1328.57	0.612245
CG50C_G2	1332.45	1322.45	760.612	2824.49	831.429	2521.63	2521.63	1342.86	649.388	1322.04	2433.88	1344.9	1335.31	727.143	938.163	1323.47	730.612	713.061	1338.98	1338.78	1350.41	1349.8	717.143	716.939
CG54F_G2	1331.63	1336.12	541.224	2805.51	764.49	2518.16	2518.16	1347.35	364.898	1316.73	2418.78	1345.51	1337.96	213.265	918.98	1324.08	216.735	229.796	1316.94	1316.73	1345.92	1345.31	179.796	179.592	754.286
CG60C_C1	2453.47	2443.47	2431.02	2798.98	2424.49	2096.53	2096.53	2457.76	2418.37	2442.86	128.98	2445.31	2443.47	2420.61	2445.31	2440.2	2424.49	2420.2	2435.51	2435.31	2443.47	2442.86	2421.22	2421.02	2441.22	2425.92
CT31C_G1	707.551	637.551	1315.31	2822.24	1296.53	2513.88	2513.88	668.367	1291.63	688.367	2424.49	656.327	644.286	1324.69	1308.37	693.673	1328.16	1322.04	654.694	654.49	655.306	654.694	1310.82	1310.61	1332.45	1339.8	2446.53
CT37C_A1	1322.04	1315.92	314.49	2822.04	692.653	2523.88	2523.88	1344.08	393.878	1303.06	2429.39	1328.78	1318.37	551.429	891.02	1319.59	554.898	543.878	1326.33	1326.12	1334.29	1333.67	444.082	443.878	725.918	491.224	2435.51	1323.47
CT41C_G2	1533.88	1511.02	1621.22	2795.92	1598.37	2501.84	2501.84	1536.73	1598.16	1529.8	2393.27	1533.27	1530.41	1623.67	1610.82	1543.47	1627.14	1624.49	1508.57	1508.37	1533.27	1532.65	1625.1	1624.9	1635.51	1646.33	2399.59	1521.02	1639.39
CT48C_C1	722.245	619.796	1324.08	2828.98	1312.24	2512.65	2512.65	636.327	1301.02	702.245	2421.84	31.4286	626.735	1330.61	1315.31	722.449	1334.08	1331.84	651.633	651.429	1.22449	0.204082	1328.57	1328.37	1349.59	1345.1	2442.65	654.49	1333.47	1532.45
CT48C_C2	722.449	619.592	1323.88	2828.78	1312.04	2512.45	2512.45	636.122	1300.82	702.041	2421.63	31.6327	626.531	1330.41	1315.1	722.245	1333.88	1331.63	651.429	651.224	1.02041	0.408163	1328.37	1328.16	1349.39	1344.9	2442.45	654.286	1333.27	1532.24	0.204082
CT48C_G2	1340.41	1337.35	350.408	2834.9	784.49	2527.55	2527.55	1366.53	464.286	1323.47	2434.49	1349.39	1342.04	642.653	946.531	1340.61	646.122	642.653	1344.69	1344.49	1352.24	1351.63	555.918	555.714	801.429	588.98	2440.41	1347.96	360.612	1646.12	1351.43	1351.22
CT67C_C1	698.367	87.3469	1293.47	2821.84	1282.65	2508.57	2508.57	547.347	1281.84	665.102	2416.53	608.571	67.7551	1314.69	1287.55	689.184	1318.16	1312.86	643.673	643.469	606.327	605.714	1304.29	1304.08	1315.51	1331.43	2437.35	629.388	1310.2	1515.1	605.51	605.306	1333.06
CT67C_C2	698.367	87.3469	1293.47	2821.84	1282.65	2508.57	2508.57	547.347	1281.84	665.102	2416.53	608.571	67.7551	1314.69	1287.55	689.184	1318.16	1312.86	643.673	643.469	606.327	605.714	1304.29	1304.08	1315.51	1331.43	2437.35	629.388	1310.2	1515.1	605.51	605.306	1333.06	0
ColR-40	1308.57	1305.51	735.102	2801.63	792.245	2508.37	2508.37	1320.2	620.816	1302.45	2416.94	1328.78	1306.53	700.816	908.571	1292.04	704.286	692.449	1314.08	1313.88	1331.02	1330.41	687.551	687.347	226.735	720.816	2423.06	1315.51	693.265	1629.8	1330.2	1330	789.184	1301.84	1301.84
E4	1082.45	893.673	911.02	2822.45	977.959	2515.92	2515.92	1054.49	1023.67	1071.22	2410	1079.39	905.714	1036.12	510.408	1097.14	1039.59	1034.08	1060	1059.8	1081.84	1081.22	1044.9	1044.69	1074.49	1069.39	2430.82	1068.98	1043.06	1587.55	1081.02	1080.82	1091.22	895.918	895.918	1064.49
EC13	908.367	911.633	1256.33	2837.76	1232.45	2522.86	2522.86	923.061	1236.94	913.265	2433.67	935.306	925.714	1258.78	1231.63	908.571	1262.24	1256.33	881.837	881.633	931.837	931.224	1245.71	1245.51	1245.71	1270.2	2453.88	908.163	1266.73	1570.61	931.02	930.816	1298.98	900.204	900.204	1280.41	1117.55
EC2	1085.31	894.898	912.653	2824.08	978.776	2517.55	2517.55	1056.12	1024.9	1074.08	2411.22	1080.61	907.755	1039.39	510	1098.37	1042.86	1038.16	1062.45	1062.24	1083.88	1083.27	1045.71	1045.51	1076.12	1071.43	2432.04	1071.02	1044.29	1588.37	1083.06	1082.86	1093.27	898.367	898.367	1065.71	10.6122	1119.59
EC249	815.102	740.204	1300	2803.06	1295.92	2500.41	2500.41	763.061	1292.65	777.347	2408.78	752.653	753.878	1325.1	1287.96	797.959	1328.57	1327.55	758.571	758.367	754.49	753.878	1315.71	1315.51	1343.67	1341.63	2424.69	723.469	1317.76	1523.47	753.673	753.469	1330.82	725.306	725.306	1318.57	1072.24	999.184	1073.47
EC2_1	1320.82	1315.51	611.837	2821.02	791.224	2512.04	2512.04	1335.31	461.633	1303.06	2408.98	1335.51	1321.43	606.122	903.878	1295.71	609.592	606.327	1307.96	1307.76	1332.45	1331.84	515.102	514.898	663.469	566.735	2416.33	1307.35	554.49	1621.43	1331.63	1331.43	637.347	1308.78	1308.78	651.02	1056.33	1258.78	1057.55	1322.24
EC362	805.714	724.286	1288.37	2810.2	1282.24	2488.37	2488.37	747.143	1282.24	766.735	2398.37	738.571	741.02	1309.18	1273.88	783.469	1312.65	1313.27	741.02	740.816	738.163	737.551	1300.61	1300.41	1331.84	1323.27	2414.29	711.837	1305.92	1509.59	737.347	737.143	1322.04	720.408	720.408	1305.71	1059.8	981.837	1060.61	36.9388	1313.27
EC5	2530	2512.04	2529.59	2254.69	2513.88	56.7347	56.7347	2527.14	2508.78	2514.9	2101.84	2516.33	2514.08	2518.37	2520.82	2516.12	2522.24	2513.47	2509.8	2509.59	2517.35	2516.73	2512.45	2512.24	2524.69	2524.29	2093.88	2510	2525.31	2506.12	2516.53	2516.33	2532.65	2510.2	2510.2	2507.96	2518.16	2534.29	2521.84	2500	2515.92	2495.1
EC590	1309.8	1326.12	580	2805.92	745.102	2510	2510	1330.2	447.959	1302.24	2417.96	1328.37	1325.1	36.7347	860.204	1297.14	40.2041	4.89796	1316.12	1315.92	1333.06	1332.45	289.592	289.388	713.061	230.612	2421.02	1322.04	544.286	1624.9	1332.24	1332.04	642.245	1312.86	1312.86	692.449	1034.49	1256.33	1038.57	1328.37	605.918	1314.49	2513.47
EC7	2530	2512.04	2529.59	2254.69	2513.88	56.7347	56.7347	2527.14	2508.78	2514.9	2101.84	2516.33	2514.08	2518.37	2520.82	2516.12	2522.24	2513.47	2509.8	2509.59	2517.35	2516.73	2512.45	2512.24	2524.69	2524.29	2093.88	2510	2525.31	2506.12	2516.53	2516.33	2532.65	2510.2	2510.2	2507.96	2518.16	2534.29	2521.84	2500	2515.92	2495.1	0	2513.47
ESBL20150072	1310	1325.92	581.224	2808.37	744.898	2516.94	2516.94	1331.22	445.306	1302.86	2419.59	1336.73	1326.94	3.67347	871.633	1305.92	7.14286	38.3673	1306.12	1305.92	1333.06	1332.45	288.776	288.571	728.776	214.898	2422.65	1326.33	553.061	1625.31	1332.24	1332.04	644.286	1316.33	1316.33	702.449	1037.76	1260.41	1041.02	1326.73	607.755	1310.82	2520.41	38.3673	2520.41
Eco8314	2882.65	2861.02	2862.65	56.9388	2856.12	2249.59	2249.59	2860.41	2843.06	2861.84	2800.82	2865.71	2862.86	2852.04	2872.45	2851.84	2855.92	2852.45	2852.45	2852.24	2863.67	2863.06	2855.1	2854.9	2863.67	2850.82	2800.82	2855.31	2865.31	2821.84	2862.86	2862.65	2876.12	2855.92	2855.92	2841.84	2859.39	2868.16	2861.02	2837.96	2863.06	2845.51	2253.27	2852.45	2253.27	2854.08
ICBEC7P	1291.22	1287.14	483.469	2811.84	688.367	2505.71	2505.71	1309.59	298.367	1267.96	2413.67	1293.67	1296.53	426.531	871.224	1266.33	430	428.776	1290.41	1290.2	1297.14	1296.53	335.306	335.102	635.918	380.816	2420.61	1291.84	400.816	1613.67	1296.33	1296.12	517.755	1277.76	1277.76	620.204	1022.04	1225.51	1023.27	1293.27	352.653	1285.1	2509.18	428.776	2509.18	428.163	2857.14
IHD86	2507.76	2509.18	2522.24	2414.49	2496.12	2160.41	2160.41	2526.12	2477.35	2493.88	2091.63	2511.84	2520.61	2516.12	2525.71	2516.94	2519.8	2514.69	2494.49	2494.29	2513.88	2513.27	2514.9	2514.69	2503.27	2513.47	2150.2	2492.45	2516.94	2491.02	2513.06	2512.86	2527.96	2501.02	2501.02	2486.33	2519.59	2512.65	2520	2477.55	2503.67	2476.33	2162.04	2515.51	2162.04	2517.96	2410.82	2493.47
IHIT25637	2882.86	2861.22	2862.86	60.4082	2856.33	2249.8	2249.8	2860.61	2843.27	2862.04	2801.43	2865.92	2863.06	2852.24	2872.65	2852.04	2856.12	2852.65	2852.65	2852.45	2863.88	2863.27	2855.31	2855.1	2863.88	2851.02	2801.43	2855.51	2865.51	2822.04	2863.06	2862.86	2876.33	2856.12	2856.12	2842.04	2859.59	2868.37	2861.22	2838.16	2863.27	2845.71	2253.47	2852.65	2253.47	2854.29	5.5102	2857.35	2411.02
MCR1_NJ	2333.06	2336.12	2334.69	2801.63	2322.86	2097.14	2097.14	2342.24	2297.14	2321.43	1630.41	2337.55	2337.35	2311.43	2324.08	2317.76	2315.31	2305.92	2320.61	2320.41	2334.69	2334.08	2312.45	2312.24	2320.2	2316.73	1610	2336.33	2325.1	2329.8	2333.88	2333.67	2346.12	2326.53	2326.53	2298.37	2337.55	2343.06	2338.78	2317.14	2314.49	2302.86	2108.57	2306.33	2108.57	2313.47	2804.49	2310.41	2138.57
MRSN388634	2504.08	2492.04	2497.76	2440	2474.49	2155.31	2155.31	2500.61	2457.76	2482.65	2139.39	2495.1	2494.9	2482.24	2511.02	2485.1	2485.92	2481.02	2477.96	2477.76	2493.47	2492.86	2467.14	2466.94	2492.86	2469.8	2147.35	2486.53	2481.02	2479.8	2492.65	2492.45	2489.8	2485.51	2485.51	2473.06	2505.51	2496.33	2506.33	2470	2466.94	2467.55	2158.37	2481.02	2158.37	2484.08	2442.86	2465.92	1285.51
MT02C_A5	1331.02	1339.8	660.204	2832.45	761.837	2531.84	2531.84	1348.78	521.224	1308.37	2432.45	1351.02	1346.53	621.429	861.633	1319.18	624.898	616.327	1347.55	1347.35	1357.35	1356.73	577.755	577.551	716.327	617.959	2439.39	1341.63	652.653	1632.86	1356.53	1356.33	709.388	1332.65	1332.65	711.224	1022.86	1268.57	1022.86	1342.86	640.816	1331.43	2534.49	616.327	2534.49	623.061	2873.88	542.245	2526.73
MT26F_G1	2533.06	2529.18	2542.86	2421.22	2521.02	2162.24	2162.24	2547.14	2506.73	2514.08	2091.22	2535.92	2540.41	2536.53	2547.55	2540.41	2540.2	2536.73	2515.92	2515.71	2537.96	2537.35	2509.18	2508.98	2528.78	2534.08	2149.8	2513.47	2539.18	2508.98	2537.14	2536.94	2549.59	2522.04	2522.04	2512.04	2540.61	2532.86	2541.43	2515.31	2526.73	2504.69	2166.53	2536.73	2166.53	2538.37	2416.33	2512.24	91.4286
MT31F_G1	1312.04	1305.92	844.082	2825.92	714.49	2512.65	2512.65	1331.02	819.796	1297.35	2417.35	1325.1	1305.71	874.694	866.122	1295.92	878.163	872.245	1320.82	1320.61	1324.9	1324.29	872.041	871.837	882.653	894.286	2425.92	1314.29	818.776	1617.14	1324.08	1323.88	908.98	1300.41	1300.41	858.571	1003.88	1253.06	1003.88	1313.88	882.245	1306.94	2512.24	872.653	2512.24	876.327	2860.41	828.98	2499.39
MT50C_C1	722.449	619.592	1323.88	2828.78	1312.04	2512.45	2512.45	636.122	1300.82	702.041	2421.63	31.6327	626.531	1330.41	1315.1	722.245	1333.88	1331.63	651.429	651.224	1.02041	0.408163	1328.37	1328.16	1349.39	1344.9	2442.45	654.286	1333.27	1532.24	0.204082	0	1351.22	605.306	605.306	1330	1080.82	930.816	1082.86	753.469	1331.43	737.143	2516.33	1332.04	2516.33	1332.04	2862.65	1296.12	2512.86
MT56C_G2	1288.37	1282.45	272.857	2810.2	649.388	2511.02	2511.02	1310.2	348.98	1264.69	2416.73	1294.08	1287.35	501.02	845.918	1282.86	504.49	491.429	1288.37	1288.16	1300.2	1299.59	391.429	391.224	682.245	436.531	2422.86	1292.24	118.367	1611.22	1299.39	1299.18	308.367	1278.37	1278.37	654.694	1010.41	1227.96	1010.82	1285.71	506.327	1271.63	2512.65	491.837	2512.65	502.653	2854.29	345.306	2501.84
PO169	1304.9	1305.71	538.163	2789.8	764.694	2503.67	2503.67	1322.45	363.878	1290.82	2413.47	1318.37	1312.24	317.143	902.245	1286.33	320.612	309.796	1307.96	1307.76	1324.49	1323.88	191.429	191.224	758.367	228.367	2420.41	1314.08	493.469	1628.16	1323.67	1323.47	564.49	1306.73	1306.73	719.388	1054.9	1248.98	1055.31	1312.86	557.551	1299.8	2507.76	309.796	2507.76	318.776	2837.55	387.143	2508.98
RL138	702.653	523.265	1308.98	2821.43	1291.22	2500.82	2500.82	530.204	1289.8	668.163	2416.53	605.306	529.388	1320	1277.14	691.02	1323.47	1314.08	634.082	633.878	603.673	603.061	1313.27	1313.06	1320.82	1334.29	2431.63	638.776	1321.63	1506.53	602.857	602.653	1345.51	503.673	503.673	1298.37	1023.47	918.367	1025.92	729.796	1323.27	717.755	2501.84	1314.08	2501.84	1321.63	2855.31	1293.06	2501.84
RL145	917.143	929.184	1255.92	2825.51	1250.41	2513.47	2513.47	936.735	1260.2	932.653	2417.55	947.959	926.531	1280	1235.92	919.592	1283.47	1267.55	892.449	892.245	947.347	946.735	1273.67	1273.47	1290	1293.88	2435.71	922.041	1282.65	1553.47	946.531	946.327	1306.53	909.592	909.592	1275.71	1119.18	357.347	1122.04	981.224	1280.61	969.388	2514.9	1267.96	2514.9	1281.63	2855.31	1252.86	2498.37
RL158	2890.2	2869.59	2869.39	707.551	2867.55	2275.51	2275.51	2873.27	2847.35	2872.24	2816.94	2874.08	2873.06	2865.92	2883.06	2862.65	2869.8	2864.69	2860.2	2860	2872.04	2871.43	2863.47	2863.27	2868.98	2862.04	2820.2	2863.88	2872.24	2833.47	2871.22	2871.02	2882.86	2864.29	2864.29	2848.78	2869.59	2872.04	2871.22	2845.71	2862.86	2856.94	2279.59	2864.69	2279.59	2867.96	668.163	2866.53	2418.16
RL465	885.306	901.224	1239.39	2828.78	1217.55	2514.29	2514.29	913.469	1217.55	893.878	2421.84	922.245	910.204	1244.08	1215.92	898.98	1247.55	1243.88	874.898	874.694	920.204	919.592	1232.04	1231.84	1259.18	1261.02	2442.04	888.776	1251.02	1557.35	919.388	919.184	1285.31	880.816	880.816	1262.24	1100.2	40	1103.06	974.694	1242.24	966.531	2515.1	1243.88	2515.1	1245.71	2859.18	1205.71	2490
S51	850.204	790.408	1367.35	2822.24	1346.12	2504.69	2504.69	830.816	1328.57	849.592	2417.14	808.776	808.571	1343.06	1357.35	831.02	1346.53	1349.8	363.061	362.857	803.673	803.061	1354.9	1354.69	1396.94	1380.41	2438.78	803.673	1381.63	1515.51	802.857	802.653	1399.18	797.959	797.959	1367.76	1115.1	1001.43	1117.55	885.714	1358.16	867.143	2512.04	1350.61	2512.04	1344.69	2855.92	1338.16	2499.18
STEC_CQ09	914.49	912.449	1240.82	2830	1241.43	2508.98	2508.98	939.592	1249.8	921.02	2414.69	938.571	911.224	1267.55	1238.78	901.429	1271.02	1263.67	884.286	884.082	940.612	940	1251.22	1251.02	1292.65	1281.84	2433.27	908.98	1261.43	1551.43	939.796	939.592	1300	897.755	897.755	1273.47	1104.29	380.408	1105.51	975.714	1273.67	965.102	2506.94	1264.08	2506.94	1269.18	2859.39	1232.45	2498.98
mcr1_204	2898.78	2877.76	2872.65	674.898	2870.61	2284.08	2284.08	2875.92	2853.06	2873.27	2825.92	2879.8	2880.61	2865.51	2885.92	2869.39	2869.39	2864.69	2867.55	2867.35	2878.57	2877.96	2866.73	2866.53	2877.96	2862.45	2828.16	2871.43	2877.35	2834.08	2877.76	2877.55	2886.73	2873.06	2873.06	2857.14	2876.73	2879.59	2878.37	2852.04	2870	2859.59	2287.76	2864.69	2287.76	2867.55	632.653	2867.76	2420
Supplementary Table 3: Matrix distance between each pair isolates in SNPs/Mbp. Only SNP positions commun to all 65 isolates were considered. Average length of the genome used for calculation: 4.96 Mbp.
[truncated: 15 more columns]

## Sheet: Suppl Table 3
Isolate					Eco8314	CBT1023	CBT1531	CBT2231	EC5	14M009386	CG05C_C1	CG10C_C1	CG40C_C2	CG48C_A2	CT48C_C1	CT48C_C2	CT67C_C1
	ST				ST131	ST744	ST744	ST744	ST117	ST117	ST155	ST156	ST156	ST2690	ST156	ST156	ST101
		Plasmid incompatibility group			IncX4	IncHI2	IncI2	NA	IncI2	NA	NA	IncHI2	NA	NA	NA	NA	NA
			Country of origin		Spain	Tunisia	China	Peru, Bolivia	Malaysia	Netherlands	Vietnam	Vietnam	Vietnam	Vietnam	Vietnam	Vietnam	Vietnam
				Isolation source	patient	traveller	traveller	traveller	chicken	meat chicken	chicken	chicken	chicken	chicken	chicken	chicken	chicken
EC590	ST744	NA	Malaysia	patient				4.89796
ESBL20150072	ST744	IncI2	Denmark	patient		3.67347	7.14286
IHIT25637	ST131	IncHI2	Germany	chicken	5.5102
CBT1531	ST744	IncI2	China	traveller		5.5102
EC7	ST117	NA	Malaysia	chicken					0
14M009387	ST117	NA	Netherlands	meat chicken						0
CG05C_C2	ST155	NA	Vietnam	chicken							0.204082
CG40C_C2	ST156	NA	Vietnam	chicken								1.42857
CG48C_G2	ST2690	NA	Vietnam	chicken										0.612245
CT48C_C1	ST156	NA	Vietnam	chicken								1.22449	0.204082
CT48C_C2	ST156	NA	Vietnam	chicken								1.02041	0.408163		0.204082
CT67C_C2	ST101	NA	Vietnam	chicken													0
MT50C_C1	ST156	NA	Vietnam	chicken								1.02041	0.408163		0.204082	0
Supplementary Table 4: Number of SNPs/Mbp differences between selected isolates. All pairs showing between 0 and 10 SNPs/Mbp differences were selected from the total (n = 65) studied population. Sequence type (ST), plasmid incompatibility group, country of origin and isolation source of the presented isolates are indicated for convenience.
Isolate					Eco8314	CBT1023	CBT1531	CBT2231	EC5	14M009386	CG05C_C1	CG10C_C1	CG40C_C2	CG48C_A2	CT48C_C1	CT48C_C2	CT67C_C1
	ST				ST131	ST744	ST744	ST744	ST117	ST117	ST155	ST156	ST156	ST2690	ST156	ST156	ST101
		Plasmid incompatibility group			IncX4	IncHI2	IncI2	NA	IncI2	NA	NA	IncHI2	NA	NA	NA	NA	NA
			Country of origin		Spain	Tunisia	China	Peru, Bolivia	Malaysia	Netherlands	Vietnam	Vietnam	Vietnam	Vietnam	Vietnam	Vietnam	Vietnam
				Isolation source	patient	traveller	traveller	traveller	chicken	meat chicken	chicken	chicken	chicken	chicken	chicken	chicken	chicken
EC590	ST744	NA	Malaysia	patient				4.89796
ESBL20150072	ST744	IncI2	Denmark	patient		3.67347	7.14286
IHIT25637	ST131	IncHI2	Germany	chicken	5.5102
CBT1531	ST744	IncI2	China	traveller		5.5102
EC7	ST117	NA	Malaysia	chicken					0
14M009387	ST117	NA	Netherlands	meat chicken						0
CG05C_C2	ST155	NA	Vietnam	chicken							0.204082
CG40C_C2	ST156	NA	Vietnam	chicken								1.42857
CG48C_G2	ST2690	NA	Vietnam	chicken										0.612245
CT48C_C1	ST156	NA	Vietnam	chicken								1.22449	0.204082
CT48C_C2	ST156	NA	Vietnam	chicken								1.02041	0.408163		0.204082
CT67C_C2	ST101	NA	Vietnam	chicken													0
MT50C_C1	ST156	NA	Vietnam	chicken								1.02041	0.408163		0.204082	0
